# Supplementary material for: Comparative Analysis of Artemisia Plastomes, with Implications for Revealing Phylogenetic Incongruence and Evidence of Hybridization
Source: Genes (Basel). 2025 Sep 27;16(10):1145. doi: 10.3390/genes16101145 (PMC12564433; doi:10.3390/genes16101145)
Supplement: Supplementary file 1 [file genes-16-01145-s001.zip]

Archive with 6 entries (6 files):
- Table S1.xlsx
- Table S2.xlsx
- Table S3.xlsx
- Table S4.xlsx
- Table S5.xlsx
- Figure S1-S6.pdf
