# Supplementary material for: Comparative Analysis of Artemisia Plastomes, with Implications for Revealing Phylogenetic Incongruence and Evidence of Hybridization
Source: Genes (Basel). 2025 Sep 27;16(10):1145. doi: 10.3390/genes16101145 (PMC12564433; doi:10.3390/genes16101145)
Supplement: Supplementary file 1 [file genes-16-01145-s001.zip › Table S1.xlsx]

## Sheet: Sheet1
Table S1: The detailed information of materials of newly sequenced plastomes
Taxon	NCBI accession no.	Voucher specimen information	Locality
A. dracunculus	PQ850015	L. Wang et al. 4625	Ordos, Inner Mongolia, China
A. dubia var. dubia	PQ850014	L. Wang et al. 2056	Deqin, Yunnan, China
A. dubia var. dubia	PQ850013	L. Wang et al. 2291	Kangding, Sichuan, Yunnan
A. dubia var. subdigitata	PQ850012	L. Wang et al. 4162	Liuba, Shan'xi, China
A. giraldii var. giraldi	PQ850011	L. Wang et al. 4455	Lingshi, Shanxi, China
A. giraldii var. longipedunculata 1	PQ850010	L. Wang et al. 4291	Yumen, Gansu, China
A. giraldii var. longipedunculata 2	PQ850009	L. Wang et al. 4341	Alashan, Inner Mongolia, China
A. nanschanica	PQ850008	L. Wang et al. 3533	Chengduo, Qinghai, China
A. nanschanica	PQ850007	L. Wang et al. 4308	Sunan, Gansu, China
A. nanschanica	PQ850006	L. Wang et al. 4836	Zhongba, Xizang, China
A. tridactyla	PQ850005	L. Wang et al. 4037	Luhuo, Sichuan, China
A. waltonii	PQ850004	L. Wang et al. 2969	Jiangzi, Xizang, China
A. desertorum var. desertorum 1	PQ850003	L. Wang et al. 2384	Mangkang, Xizang, China
A. desertorum var. desertorum 2	PQ850002	L. Wang et al. 2399	Zuogong, Xizang, China
A. pratti	PQ850001	L. Wang et al. 3931	Kangding, Sichuan, China
A. desertorum var. tongolensis	PQ850019	L. Wang et al. 3946	Kangding, Sichuan, China
A. desertorum var. desertorum 3	PQ850018	L. Wang et al. 3700	Xianggelila, Yunnan, China
A. eriopoda 1	PQ850017	L. Wang et al. 2324	Kangding, Sichuan, China
A. eriopoda 2	PQ850016	L. Wang et al. 4200	Yuxian, Hebei, China
Notes: all the voucher specimens were deposited in IBSC (the herbarium of South China Botanical Garden, Chinese Academy of Sciences)
