# Supplementary material for: Comparative Analysis of Artemisia Plastomes, with Implications for Revealing Phylogenetic Incongruence and Evidence of Hybridization
Source: Genes (Basel). 2025 Sep 27;16(10):1145. doi: 10.3390/genes16101145 (PMC12564433; doi:10.3390/genes16101145)
Supplement: Supplementary file 1 [file genes-16-01145-s001.zip › Table S2.xlsx]

## Sheet: Sheet1
Table S2. Information of Artemisia and Ajania plastomes downloaded from NCBI
		Length (bp)				Number of genes			GC content
Taxon	NCBI accession	Total	LSC	IR	SSC	Protein coding gene	tRNA	rRNA
A. gmelinii	KY073390	151050	82790	18338	24961	87	37	8	0.375
A. annua	MG951482	150955	82776	18267	24956	87	37	8	0.375
A. capillaris	MG951485	151020	82790	18302	24964	87	37	8	0.375
A. fukudo	MG951488	151022	82762	18348	24956	87	37	8	0.375
A. gmelinii	MG951489	151247	82986	18337	24962	87	37	8	0.374
A. montana	MG951493	151150	82889	18341	24960	87	37	8	0.375
A. princeps	MG951495	151193	82931	18342	24960	87	37	8	0.375
A. selengensis	MG951498	151261	82948	18385	24964	87	37	8	0.375
A. sieversiana	MG951499	150910	82708	18300	24951	87	37	8	0.375
A. stolonifera	MG951500	151144	82877	18345	24961	87	37	8	0.375
A. scoparia	MN385624	151060	82834	18278	24974	87	37	8	0.375
A. ordosica	MN932370	151209	82980	18303	24963	87	37	8	0.374
A. santolina	NC_070203	151112	82795	18379	24969	87	37	8	0.374
A. santonicum	NC_070204	151256	82976	18342	24969	87	37	8	0.374
A. schrenkiana	NC_070206	151073	82806	18349	24959	87	37	8	0.374
A. sublessingiana	NC_070208	151065	82787	18340	24969	87	37	8	0.374
A. brevifolia	NC_079569	151145	82830	18359	24978	87	37	8	0.374
A. argyi	OK647842	151183	82819	18444	24960	87	37	8	0.375
A. ferganensis	ON871797	150586	82313	18329	24972	87	37	8	0.375
A. finita	ON871798	151157	82867	18350	24970	87	37	8	0.375
A. juncea	ON871799	151004	82749	18331	24962	87	37	8	0.375
A. karatavica	ON871801	151114	82806	18370	24969	87	37	8	0.374
A. lercheana	ON871802	151089	82801	18350	24969	87	37	8	0.374
A. minchunensis	ON871804	151099	82810	18349	24970	87	37	8	0.374
A. sawanensis	ON871808	151066	82799	18349	24959	87	37	8	0.374
A. scopiformis	ON871810	151017	82727	18350	24970	87	37	8	0.375
A. terrae-albae	ON871812	151107	82824	18345	24969	87	37	8	0.374
A. transiliensis	ON871813	151122	82832	18350	24970	87	37	8	0.374
A. borotalensis	ON964524	151179	82862	18377	24970	87	37	8	0.374
A. princeps	OP359061.1	151154	82880	18354	24960	87	37	8	0.375
A. stechmanniana	OP823401	151152	82877	18355	24960	87	37	8	0.375
A. tournefortiana	PP898072	151106	82852	18330	24962	87	37	8	0.375
A. sericea	PP898073	150870	82600	18370	24950	87	37	8	0.375
A. sichuanensis	PP898074	151230	82935	18375	24960	87	37	8	0.375
A. fulgens var. meiguensis	PP898075	151201	82856	18425	24960	87	37	8	0.374
A. mattfeldii var. etomentosum	PP898076	151087	82929	18238	24960	87	37	8	0.375
A. phyllobotrys	PP898077	151171	82931	18312	24964	87	37	8	0.375
A. viscidissima	PP898078	151241	82655	18622	24982	87	37	8	0.375
A. comaiensis	PP898079	151298	82930	18448	24960	87	37	8	0.374
A. mairei	PP898080	151045	82911	18200	24967	87	37	8	0.375
A. stracheyi	PP898081	151327	82937	18470	24960	87	37	8	0.374
A. stricta	PP898082	150770	82911	17939	24960	87	37	8	0.375
A. minor	PP898083	151083	82556	18673	24927	87	37	8	0.375
A. nortonii	PP898084	151028	82873	18235	24960	87	37	8	0.375
A. bhutanica	PP898085	151269	82949	18398	24961	87	37	8	0.374
A. jilongensis	PP898086	151275	82538	18883	24927	87	37	8	0.374
A. tafellii	PP898088	151274	82937	18417	24960	87	37	8	0.374
A. youngii	PP898089	151249	82948	18363	24969	87	37	8	0.374
A. yunnanensis	PP898090	151190	82987	18283	24960	87	37	8	0.375
A. gyitangensis	PP898091	151199	82810	18471	24959	87	37	8	0.375
A. neosinensis	PP898094	151172	82832	18422	24959	87	37	8	0.375
A. linyoureunensis	PP898096	151174	82718	18594	24931	87	37	8	0.375
A. smithii	PP898097	151225	83037	18272	24958	87	37	8	0.375
A. qinlingensis	PP898098	151181	82921	18326	24967	87	37	8	0.375
A. tangutica	PP898099	151191	82833	18452	24953	87	37	8	0.375
A. sylvatica	PP898100	151200	82982	18296	24961	87	37	8	0.375
A. blepharolepis	PP898101	150908	82963	18019	24963	87	37	8	0.375
A. mongolica	PP898103	151193	82795	18478	24960	87	37	8	0.375
A. integrifolia	PP898104	151117	82912	18285	24960	87	37	8	0.375
A. adamsii	PP898105	151231	82955	18338	24969	87	37	8	0.374
A. maritima	MK532038	151061	82801	18344	24958	87	37	8	0.374
A. lactiflora	MW411453	151159	82968	18271	24960	87	37	8	0.375
A. frigida	NC_020607	151076	82740	18392	24972	87	37	8	0.375
A. absinthium.	ON641321	151283	82997	18348	24969	87	37	8	0.374
A. indica	ON649707	151150	82891	18341	24959	87	37	8	0.375
A. anethifolia	OP723187	151007	82755	18338	24957	87	37	8	0.375
A. anethoides	OP723189	151094	82789	18375	24965	87	37	8	0.375
A. vestita	OP723192	150980	82696	18348	24968	87	37	8	0.375
A. anomala	OP723194	151367	83083	18356	24964	87	37	8	0.375
A. demissa	OP723197	150826	82660	18266	24950	87	37	8	0.375
A. deversa	OP723198	151166	82919	18327	24960	87	37	8	0.375
A. forrestii	OP723207	151125	82866	18337	24961	87	37	8	0.375
A. halodendron	OP723216	151096	82885	18293	24959	87	37	8	0.375
A. hedinii	OP723217	151188	82938	18324	24963	87	37	8	0.374
A. imponens	OP723219	151232	82942	18370	24960	87	37	8	0.374
A. dalai-lamae	OP723222	151103	82863	18318	24961	87	37	8	0.375
A. macrocephala	OP723225	150942	82741	18303	24949	87	37	8	0.375
A. marschalliana	OP723226	150953	82840	18175	24969	87	37	8	0.375
A. mattfeldii	OP723228	151183	82928	18333	24961	87	37	8	0.374
A. myriantha	OP723231	151128	82858	18350	24960	87	37	8	0.375
A. obtusiloba	OP723233	151052	82765	18387	24950	87	37	8	0.375
A. palustris	OP723234	151038	82788	18332	24959	87	37	8	0.375
A. pewzowii	OP723235	151013	82777	18310	24963	87	37	8	0.375
A. phaeolepis	OP723237	151256	83016	18320	24960	87	37	8	0.374
A. saposhnikovii	OP723243	151077	82837	18310	24965	87	37	8	0.375
A. subulata	OP723261	151156	82893	18343	24960	87	37	8	0.375
A. tanacetifolia	OP723263	151211	82966	18327	24959	87	37	8	0.374
A. thellungiana	OP723264	151221	82931	18370	24960	87	37	8	0.375
A. viscida	OP723265	151221	82931	18370	24960	87	37	8	0.375
A. verlotiorum	OP723266	151200	82901	18377	24961	87	37	8	0.375
A. vulgaris	OP723270	151134	82872	18342	24960	87	37	8	0.375
A. xerophytica	OP723272	151046	82759	18387	24950	87	37	8	0.375
Ajania khartensis	OP723181.1	151095	82837	18342	24958	87	37	8	0.375
Ajania tenuifolia	OP723186.1	151073	82815	18342	24958	87	37	8	0.375
Ajania fruticulosa	OQ680030.1	151064	82810	18338	24958	87	37	8	0.375
