# Supplementary material for: Comparative Analysis of Artemisia Plastomes, with Implications for Revealing Phylogenetic Incongruence and Evidence of Hybridization
Source: Genes (Basel). 2025 Sep 27;16(10):1145. doi: 10.3390/genes16101145 (PMC12564433; doi:10.3390/genes16101145)
Supplement: Supplementary file 1 [file genes-16-01145-s001.zip › Table S3.xlsx]

## Sheet: Sheet 1
Table S3. The nucleotides variability (Pi) values of protein coding regions (CDS) and intergenic spacer regions (IGS) in Artemisia
Gene	Length (bp)	Pi	Region	Length (bp)	Pi
psbA	1062	0.00141	psbA-trnK-UUU	223	0.00183
matK	1524	0.00286	trnK-UUU-rps16	980	0.00637
rps16	261	0.00032	rps16-trnQ-UUG	957	0.00712
psbK	189	0.0028	trnQ-UUG-psbK	365	0.00074
psbI	111	0.00048	psbK-psbI	419	0.00471
petN	90	0.0006	psbI-trnS-GCU	151	0.00655
psbM	162	0	trnS-GCU-trnC-GCA	799	0.00706
rpoB	3183	0.00163	trnC-GCA-petN	610	0.00503
rpoC1	2094	0.00142	petN-psbM	564	0.00641
rpoC2	4164	0.00153	rpoC1-rpoC2	119	0.00403
rps2	711	0.00182	rpoC2-rps2	276	0.00718
atpI	744	0.00196	rps2-atpI	222	0.00188
atpH	246	0.00015	atpI-atpH	1202	0.0057
atpF	402	0.00069	atpH-atpF	404	0.00352
atpA	1527	0.00102	atpF-atpA	79	0.00276
psbD	1062	0.00154	atpA-trnR-UCU	140	0.00438
psbC	1422	0.00064	trnR-UCU-trnG-UCC	359	0.00634
psbZ	106	0.00076	trnG-UCC-trnT-GGU	192	0.00485
rps14	303	0.00128	trnT-GGU-psbD	1441	0.00348
psaB	2205	0.00152	psbC-trnS-UGA	218	0.00469
psaA	2253	0.00113	trnS-UGA-psbZ	373	0.00413
ycf3	507	0.0014	psbZ-trnG-GCC	340	0.00543
rps4	606	0.001	trnG-GCC-trnfM-CAU	194	0.01116
ndhJ	477	0.00051	trnfM-CAU-rps14	154	0.00208
ndhK	678	0.0006	rps14-psaB	133	0.00407
ndhC	363	0.00138	psaB-psaA	25	0
atpE	402	0.00092	psaA-ycf3	818	0.00317
atpB	1485	0.00202	ycf3-trnS-GGA	866	0.0049
rbcL	340	0.0015	trnS-GGA-rps4	353	0.0069
accD	1683	0.00582	rps4-trnT-UGU	391	0.00312
psaI	111	0.00048	trnT-UGU-trnL-UAA	677	0.00513
ycf4	866	0.00128	trnL-UAA-trnF-GAA	363	0.00513
cemA	690	0.00198	trnF-GAA-ndhJ	776	0.00502
petA	963	0.00171	ndhJ-ndhK	102	0.00141
psbJ	123	0.00029	ndhK-ndhC	52	0
psbL	117	0	ndhC-trnV-UAC	1427	0.00712
psbF	120	0	trnV-UAC-trnM-CAU	175	0.00047
psbE	252	0.00043	trnM-CAU-atpE	219	0.00501
petL	96	0.00074	atpB-rbcL	785	0.0027
petG	114	0.00441	rbcL-accD	1118	0.00507
psaJ	135	0	accD-psaI	633	0.00717
rpl33	201	9e-05	psaI-ycf4	378	0.00466
rps18	306	0.00091	ycf4-cemA	299	0.00497
rpl20	381	0.00329	cemA-petA	245	0.0027
rps12	101	0.0004	petA-psbJ	822	0.00711
clpP	591	0.00242	psbJ-psbL	287	0.00376
psbB	1527	0.00132	psbL-psbF	22	0
psbT	102	0.00185	psbF-psbE	9	0
psbN	132	0.00068	psbE-petL	1447	0.00348
psbH	222	0.00072	petL-petG	165	0.00392
petB	660	0.00311	petG-trnW-CCA	117	0.00131
petD	483	0.00232	trnW-CCA-trnP-UGG	217	0.01251
rpoA	1009	0.00163	trnP-UGG-psaJ	315	0.00523
rps11	411	0.00065	psaJ-rpl33	509	0.00593
rpl36	114	0.00207	rpl33-rps18	187	0.00073
infA	234	0.00269	rps18-rpl20	307	0.00739
rps8	405	0.00285	rpl20-rps12	727	0.00121
rpl14	369	0.00139	rps12-clpP	185	0.00486
rpl16	420	0.00203	clpP-psbB	463	0.00224
rps3	657	0.00204	psbB-psbT	207	0.01141
rpl22	474	0.00359	psbT-psbN	106	0.00121
rps19	279	0.00072	psbN-psbH	102	0.0031
rpl2	177	0.00099	psbH-petB	199	0.00584
rpl23	282	0	petB-petD	188	0.00323
ycf2	6852	0.00114	petD-rpoA	209	0.00238
ndhB	1533	0.00044	rpoA-rps11	90	0.00556
rps7	468	0.00085	rps11-rpl36	101	0.00194
ndhF	2232	0.00306	rpl36-infA	107	0.01298
rpl32	165	0.00064	infA-rps8	127	0.00365
ccsA	975	0.00343	rps8-rpl14	197	0.00595
ndhD	1591	0.00196	rpl14-rpl16	128	0.01645
psaC	246	0.00234	rpl16-rps3	177	0.01396
ndhE	321	0.0038	rpl22-rps19	431	0.00613
ndhG	531	0.00077	rps19-rpl2	186	0.01122
ndhI	561	0.00161	rpl2-rpl23	18	0
ndhA	1092	0.00196	rpl23-trnI-CAU	165	0
ndhH	1182	0.00173	trnI-CAU-ycf2	111	0
rps15	279	0.00207	ycf2-trnL-CAA	424	0.00324
ycf1	5235	0.0063	trnL-CAA-ndhB	562	0.00072
			ndhB-rps7	360	0.00026
			rps7-rps12	53	0.00834
			rps12-trnV-GAC	1900	0.00043
			trnV-GAC-rrn16	227	0.00024
			rrn16-trnI-GAU	294	0
			trnI-GAU-trnA-UGC	64	0
			trnA-UGC-rrn23	152	0
			rrn23-rrn4.5	100	0
			rrn4.5-rrn5	245	0.00212
			rrn5-trnR-ACG	249	0.00044
			trnR-ACG-trnN-GUU	476	0.0003
			trnN-GUU-ndhF	1051	0.00155
			ndhF-rpl32	1113	0.0094
			rpl32-trnL-UAG	1003	0.00541
			trnL-UAG-ccsA	131	0.0065
			ccsA-ndhD	256	0.01014
			ndhD-psaC	122	0.00495
			psaC-ndhE	260	0.00371
			ndhE-ndhG	210	0.00901
			ndhG-ndhI	476	0.00956
			ndhI-ndhA	76	0
			ndhH-rps15	91	0.00294
			rps15-ycf1	475	0.00778
