# Supplementary material for: Comparative Analysis of Artemisia Plastomes, with Implications for Revealing Phylogenetic Incongruence and Evidence of Hybridization
Source: Genes (Basel). 2025 Sep 27;16(10):1145. doi: 10.3390/genes16101145 (PMC12564433; doi:10.3390/genes16101145)
Supplement: Supplementary file 1 [file genes-16-01145-s001.zip › Table S4.xlsx]

## Sheet: Table S4a
Table S4a. The detail information of simple sequence repeats (SSRs) of 75 Artemisia plastomes
ID	Taxon	accession no.	SSR type	SSR	size	start	end	Region
G001	A. dracunculus	PQ850015	p1	(T)10	10	15749	15758	LSC
G001	A. dracunculus	PQ850015	p1	(C)11	11	19205	19215	LSC
G001	A. dracunculus	PQ850015	p3	(TAA)4	12	19427	19438	LSC
G001	A. dracunculus	PQ850015	p1	(T)10	10	22135	22144	LSC
G001	A. dracunculus	PQ850015	p1	(A)10	10	23458	23467	LSC
G001	A. dracunculus	PQ850015	p2	(AT)6	12	24004	24015	LSC
G001	A. dracunculus	PQ850015	p4	(TAAT)3	12	24306	24317	LSC
G001	A. dracunculus	PQ850015	p1	(A)13	13	24984	24996	LSC
G001	A. dracunculus	PQ850015	p1	(T)16	16	26424	26439	LSC
G001	A. dracunculus	PQ850015	p1	(A)10	10	27115	27124	LSC
G001	A. dracunculus	PQ850015	p1	(A)10	10	31742	31751	LSC
G001	A. dracunculus	PQ850015	p1	(A)10	10	32168	32177	LSC
G001	A. dracunculus	PQ850015	p2	(TA)5	10	32391	32400	LSC
G001	A. dracunculus	PQ850015	p1	(A)10	10	36876	36885	LSC
G001	A. dracunculus	PQ850015	p1	(T)10	10	39807	39816	LSC
G001	A. dracunculus	PQ850015	p4	(ATTT)2	8	41719	41727	LSC
G001	A. dracunculus	PQ850015	p1	(T)12	12	41728	41740	LSC
G001	A. dracunculus	PQ850015	p1	(T)13	13	43316	43328	LSC
G001	A. dracunculus	PQ850015	p1	(A)11	11	43536	43546	LSC
G001	A. dracunculus	PQ850015	p2	(AT)5	10	44584	44593	LSC
G001	A. dracunculus	PQ850015	p2	(TA)7	14	44723	44736	LSC
G001	A. dracunculus	PQ850015	p3	(TTC)4	12	48205	48216	LSC
G001	A. dracunculus	PQ850015	p1	(T)10	10	48394	48403	LSC
G001	A. dracunculus	PQ850015	p2	(AT)6	12	49392	49403	LSC
G001	A. dracunculus	PQ850015	p1	(A)13	13	55324	55336	LSC
G001	A. dracunculus	PQ850015	p1	(A)10	10	55508	55517	LSC
G001	A. dracunculus	PQ850015	p2	(AT)7	14	55519	55532	LSC
G001	A. dracunculus	PQ850015	p1	(T)12	12	57336	57347	LSC
G001	A. dracunculus	PQ850015	p2	(AT)7	14	59911	59924	LSC
G001	A. dracunculus	PQ850015	p1	(A)18	18	60017	60034	LSC
G001	A. dracunculus	PQ850015	p4	(AATC)3	12	60646	60657	LSC
G001	A. dracunculus	PQ850015	p1	(T)11	11	63933	63943	LSC
G001	A. dracunculus	PQ850015	p4	(TTTA)3	12	64040	64051	LSC
G001	A. dracunculus	PQ850015	p1	(T)15	15	68133	68147	LSC
G001	A. dracunculus	PQ850015	p1	(T)10	10	70361	70370	LSC
G001	A. dracunculus	PQ850015	p3	(ATT)4	12	74583	74594	LSC
G001	A. dracunculus	PQ850015	p1	(T)13	13	75823	75835	LSC
G001	A. dracunculus	PQ850015	p3	(TTA)4	12	77896	77907	LSC
G001	A. dracunculus	PQ850015	p2	(TA)5	10	80383	80392	LSC
G001	A. dracunculus	PQ850015	p4	(TATT)3	12	80437	80448	LSC
G001	A. dracunculus	PQ850015	p1	(T)15	15	83019	83033	IRb
G001	A. dracunculus	PQ850015	p1	(A)10	10	86710	86719	IRb
G001	A. dracunculus	PQ850015	p1	(T)10	10	90533	90542	IRb
G001	A. dracunculus	PQ850015	p1	(T)11	11	92949	92959	IRb
G001	A. dracunculus	PQ850015	p1	(T)15	15	93449	93463	IRb
G001	A. dracunculus	PQ850015	p4	(TTTC)4	16	94736	94751	IRb
G001	A. dracunculus	PQ850015	p1	(T)10	10	96637	96646	IRb
G001	A. dracunculus	PQ850015	p4	(CAAT)3	12	100957	100968	IRb
G001	A. dracunculus	PQ850015	p1	(A)10	10	119820	119829	SSC
G001	A. dracunculus	PQ850015	p4	(TTAA)3	12	121547	121558	SSC
G001	A. dracunculus	PQ850015	p1	(T)11	11	124399	124409	SSC
G001	A. dracunculus	PQ850015	p2	(AT)5	10	125166	125175	SSC
G001	A. dracunculus	PQ850015	p4	(AATT)3	12	125320	125331	SSC
G001	A. dracunculus	PQ850015	p5	(AAATT)3	15	125962	125976	SSC
G001	A. dracunculus	PQ850015	p4	(AATA)3	12	127408	127419	IRa
G001	A. dracunculus	PQ850015	p1	(A)10	10	128786	128795	IRa
G001	A. dracunculus	PQ850015	p4	(AATC)3	12	132630	132641	IRa
G001	A. dracunculus	PQ850015	p1	(T)12	12	135106	135117	IRa
G001	A. dracunculus	PQ850015	p3	(TTC)4	12	139611	139622	IRa
G001	A. dracunculus	PQ850015	p1	(T)10	10	141515	141524	IRa
G002	A. dubia var. dubia 1	PQ850014	p1	(T)11	11	15752	15762	LSC
G002	A. dubia var. dubia 1	PQ850014	p1	(C)10	10	19212	19221	LSC
G002	A. dubia var. dubia 1	PQ850014	p3	(ATA)4	12	19431	19442	LSC
G002	A. dubia var. dubia 1	PQ850014	p2	(AT)6	12	24013	24024	LSC
G002	A. dubia var. dubia 1	PQ850014	p4	(TAAT)3	12	24315	24326	LSC
G002	A. dubia var. dubia 1	PQ850014	p1	(A)10	10	24993	25002	LSC
G002	A. dubia var. dubia 1	PQ850014	p1	(T)16	16	26430	26445	LSC
G002	A. dubia var. dubia 1	PQ850014	p1	(A)10	10	27121	27130	LSC
G002	A. dubia var. dubia 1	PQ850014	p1	(A)10	10	31742	31751	LSC
G002	A. dubia var. dubia 1	PQ850014	p1	(A)10	10	32168	32177	LSC
G002	A. dubia var. dubia 1	PQ850014	p2	(TA)5	10	32391	32400	LSC
G002	A. dubia var. dubia 1	PQ850014	p1	(A)10	10	36869	36878	LSC
G002	A. dubia var. dubia 1	PQ850014	p1	(T)10	10	39794	39803	LSC
G002	A. dubia var. dubia 1	PQ850014	p4	(ATTT)2	8	41706	41713	LSC
G002	A. dubia var. dubia 1	PQ850014	p1	(T)12	12	41716	41727	LSC
G002	A. dubia var. dubia 1	PQ850014	p1	(T)13	13	43303	43315	LSC
G002	A. dubia var. dubia 1	PQ850014	p1	(A)13	13	43523	43535	LSC
G002	A. dubia var. dubia 1	PQ850014	p4	(AATA)2	8	43651	43658	LSC
G002	A. dubia var. dubia 1	PQ850014	p2	(AT)4	8	43662	43669	LSC
G002	A. dubia var. dubia 1	PQ850014	p1	(A)10	10	44139	44148	LSC
G002	A. dubia var. dubia 1	PQ850014	p2	(AT)5	10	44583	44592	LSC
G002	A. dubia var. dubia 1	PQ850014	p2	(TA)10	20	44722	44741	LSC
G002	A. dubia var. dubia 1	PQ850014	p5	(ATATA)3	15	45245	45259	LSC
G002	A. dubia var. dubia 1	PQ850014	p3	(TTC)4	12	48215	48226	LSC
G002	A. dubia var. dubia 1	PQ850014	p2	(AT)6	12	49401	49412	LSC
G002	A. dubia var. dubia 1	PQ850014	p1	(A)10	10	55333	55342	LSC
G002	A. dubia var. dubia 1	PQ850014	p1	(A)10	10	55514	55523	LSC
G002	A. dubia var. dubia 1	PQ850014	p2	(AT)6	12	55525	55536	LSC
G002	A. dubia var. dubia 1	PQ850014	p1	(T)10	10	57340	57349	LSC
G002	A. dubia var. dubia 1	PQ850014	p2	(AT)7	14	59917	59930	LSC
G002	A. dubia var. dubia 1	PQ850014	p1	(A)16	16	60023	60038	LSC
G002	A. dubia var. dubia 1	PQ850014	p4	(AATC)3	12	60650	60661	LSC
G002	A. dubia var. dubia 1	PQ850014	p4	(TTTA)3	12	64042	64053	LSC
G002	A. dubia var. dubia 1	PQ850014	p1	(T)15	15	68135	68149	LSC
G002	A. dubia var. dubia 1	PQ850014	p1	(T)10	10	70363	70372	LSC
G002	A. dubia var. dubia 1	PQ850014	p3	(ATT)4	12	74585	74596	LSC
G002	A. dubia var. dubia 1	PQ850014	p2	(TA)5	10	80388	80397	LSC
G002	A. dubia var. dubia 1	PQ850014	p4	(TATT)3	12	80442	80453	LSC
G002	A. dubia var. dubia 1	PQ850014	p1	(A)10	10	80924	80933	LSC
G002	A. dubia var. dubia 1	PQ850014	p1	(T)12	12	83026	83037	IRb
G002	A. dubia var. dubia 1	PQ850014	p1	(T)10	10	90533	90542	IRb
G002	A. dubia var. dubia 1	PQ850014	p1	(T)16	16	92950	92965	IRb
G002	A. dubia var. dubia 1	PQ850014	p1	(T)15	15	93455	93469	IRb
G002	A. dubia var. dubia 1	PQ850014	p4	(TTTC)4	16	94742	94757	IRb
G002	A. dubia var. dubia 1	PQ850014	p1	(T)10	10	96643	96652	IRb
G002	A. dubia var. dubia 1	PQ850014	p4	(CAAT)3	12	100963	100974	IRb
G002	A. dubia var. dubia 1	PQ850014	p1	(A)10	10	119826	119835	SSC
G002	A. dubia var. dubia 1	PQ850014	p4	(TTAA)3	12	121562	121573	SSC
G002	A. dubia var. dubia 1	PQ850014	p1	(T)10	10	123815	123824	SSC
G002	A. dubia var. dubia 1	PQ850014	p1	(T)12	12	124416	124427	SSC
G002	A. dubia var. dubia 1	PQ850014	p1	(A)10	10	124716	124725	SSC
G002	A. dubia var. dubia 1	PQ850014	p4	(AATT)3	12	125339	125350	SSC
G002	A. dubia var. dubia 1	PQ850014	p5	(AAATT)3	15	125991	126005	SSC
G002	A. dubia var. dubia 1	PQ850014	p4	(AATA)3	12	127437	127448	IRa
G002	A. dubia var. dubia 1	PQ850014	p4	(AATC)3	12	132658	132669	IRa
G002	A. dubia var. dubia 1	PQ850014	p3	(TTC)5	15	139636	139650	IRa
G002	A. dubia var. dubia 1	PQ850014	p1	(T)10	10	141543	141552	IRa
G003	A. dubia var. dubia 2	PQ850013	p1	(A)10	10	15468	15477	LSC
G003	A. dubia var. dubia 2	PQ850013	p1	(T)11	11	15753	15763	LSC
G003	A. dubia var. dubia 2	PQ850013	p1	(C)11	11	19210	19220	LSC
G003	A. dubia var. dubia 2	PQ850013	p3	(ATA)4	12	19430	19441	LSC
G003	A. dubia var. dubia 2	PQ850013	p1	(T)10	10	22135	22144	LSC
G003	A. dubia var. dubia 2	PQ850013	p1	(A)10	10	23458	23467	LSC
G003	A. dubia var. dubia 2	PQ850013	p2	(AT)6	12	24010	24021	LSC
G003	A. dubia var. dubia 2	PQ850013	p4	(TAAT)3	12	24312	24323	LSC
G003	A. dubia var. dubia 2	PQ850013	p1	(T)16	16	26426	26441	LSC
G003	A. dubia var. dubia 2	PQ850013	p1	(A)10	10	27117	27126	LSC
G003	A. dubia var. dubia 2	PQ850013	p1	(A)10	10	31738	31747	LSC
G003	A. dubia var. dubia 2	PQ850013	p1	(A)10	10	32164	32173	LSC
G003	A. dubia var. dubia 2	PQ850013	p2	(TA)5	10	32387	32396	LSC
G003	A. dubia var. dubia 2	PQ850013	p1	(A)10	10	36865	36874	LSC
G003	A. dubia var. dubia 2	PQ850013	p1	(T)10	10	36980	36989	LSC
G003	A. dubia var. dubia 2	PQ850013	p1	(T)10	10	39817	39826	LSC
G003	A. dubia var. dubia 2	PQ850013	p4	(ATTT)2	8	41729	41736	LSC
G003	A. dubia var. dubia 2	PQ850013	p1	(T)14	14	41739	41752	LSC
G003	A. dubia var. dubia 2	PQ850013	p1	(T)11	11	43328	43338	LSC
G003	A. dubia var. dubia 2	PQ850013	p1	(A)10	10	43546	43555	LSC
G003	A. dubia var. dubia 2	PQ850013	p4	(AATA)3	12	43671	43682	LSC
G003	A. dubia var. dubia 2	PQ850013	p2	(AT)5	10	43690	43699	LSC
G003	A. dubia var. dubia 2	PQ850013	p2	(AT)6	12	44612	44623	LSC
G003	A. dubia var. dubia 2	PQ850013	p2	(TA)8	16	44753	44768	LSC
G003	A. dubia var. dubia 2	PQ850013	p1	(T)11	11	44769	44779	LSC
G003	A. dubia var. dubia 2	PQ850013	p3	(TTC)4	12	48239	48250	LSC
G003	A. dubia var. dubia 2	PQ850013	p1	(T)10	10	48428	48437	LSC
G003	A. dubia var. dubia 2	PQ850013	p2	(AT)6	12	49426	49437	LSC
G003	A. dubia var. dubia 2	PQ850013	p1	(A)11	11	55358	55368	LSC
G003	A. dubia var. dubia 2	PQ850013	p1	(A)10	10	55540	55549	LSC
G003	A. dubia var. dubia 2	PQ850013	p2	(AT)6	12	55551	55562	LSC
G003	A. dubia var. dubia 2	PQ850013	p1	(T)11	11	57366	57376	LSC
G003	A. dubia var. dubia 2	PQ850013	p2	(AT)7	14	59954	59967	LSC
G003	A. dubia var. dubia 2	PQ850013	p1	(A)15	15	60060	60074	LSC
G003	A. dubia var. dubia 2	PQ850013	p4	(AATC)3	12	60686	60697	LSC
G003	A. dubia var. dubia 2	PQ850013	p1	(T)11	11	63973	63983	LSC
G003	A. dubia var. dubia 2	PQ850013	p4	(TTTA)3	12	64080	64091	LSC
G003	A. dubia var. dubia 2	PQ850013	p1	(T)15	15	68173	68187	LSC
G003	A. dubia var. dubia 2	PQ850013	p1	(T)11	11	70401	70411	LSC
G003	A. dubia var. dubia 2	PQ850013	p3	(ATT)4	12	74624	74635	LSC
G003	A. dubia var. dubia 2	PQ850013	p1	(T)13	13	75864	75876	LSC
G003	A. dubia var. dubia 2	PQ850013	p3	(TTA)4	12	77937	77948	LSC
G003	A. dubia var. dubia 2	PQ850013	p2	(TA)5	10	80424	80433	LSC
G003	A. dubia var. dubia 2	PQ850013	p4	(TATT)3	12	80478	80489	LSC
G003	A. dubia var. dubia 2	PQ850013	p1	(T)14	14	83061	83074	IRa
G003	A. dubia var. dubia 2	PQ850013	p1	(A)12	12	87852	87863	IRa
G003	A. dubia var. dubia 2	PQ850013	p1	(T)10	10	90572	90581	IRa
G003	A. dubia var. dubia 2	PQ850013	p1	(T)12	12	92989	93000	IRa
G003	A. dubia var. dubia 2	PQ850013	p1	(T)16	16	93490	93505	IRa
G003	A. dubia var. dubia 2	PQ850013	p4	(TTTC)4	16	94778	94793	IRa
G003	A. dubia var. dubia 2	PQ850013	p5	(TTATT)3	15	96357	96371	IRa
G003	A. dubia var. dubia 2	PQ850013	p1	(T)10	10	96684	96693	IRa
G003	A. dubia var. dubia 2	PQ850013	p4	(CAAT)3	12	101004	101015	IRa
G003	A. dubia var. dubia 2	PQ850013	p1	(A)10	10	119867	119876	SSC
G003	A. dubia var. dubia 2	PQ850013	p5	(TATAT)3	15	121573	121587	SSC
G003	A. dubia var. dubia 2	PQ850013	p4	(TTAA)3	12	121599	121610	SSC
G003	A. dubia var. dubia 2	PQ850013	p1	(T)10	10	124451	124460	SSC
G003	A. dubia var. dubia 2	PQ850013	p5	(AAATT)3	15	126002	126016	SSC
G003	A. dubia var. dubia 2	PQ850013	p4	(AATA)3	12	127448	127459	IRb
G003	A. dubia var. dubia 2	PQ850013	p1	(A)10	10	128826	128835	IRb
G003	A. dubia var. dubia 2	PQ850013	p4	(AATC)3	12	132670	132681	IRb
G003	A. dubia var. dubia 2	PQ850013	p1	(T)11	11	135146	135156	IRb
G003	A. dubia var. dubia 2	PQ850013	p3	(TTC)4	12	139650	139661	IRb
G003	A. dubia var. dubia 2	PQ850013	p1	(T)10	10	141554	141563	IRb
G006	A. dubia var. subdigitata	PQ850012	p1	(A)10	10	15549	15558	LSC
G006	A. dubia var. subdigitata	PQ850012	p1	(C)10	10	19289	19298	LSC
G006	A. dubia var. subdigitata	PQ850012	p3	(ATA)4	12	19508	19519	LSC
G006	A. dubia var. subdigitata	PQ850012	p1	(T)10	10	22217	22226	LSC
G006	A. dubia var. subdigitata	PQ850012	p4	(TAAT)3	12	24387	24398	LSC
G006	A. dubia var. subdigitata	PQ850012	p1	(A)13	13	25065	25077	LSC
G006	A. dubia var. subdigitata	PQ850012	p1	(T)16	16	26505	26520	LSC
G006	A. dubia var. subdigitata	PQ850012	p1	(A)10	10	27196	27205	LSC
G006	A. dubia var. subdigitata	PQ850012	p1	(A)10	10	31823	31832	LSC
G006	A. dubia var. subdigitata	PQ850012	p1	(A)10	10	32249	32258	LSC
G006	A. dubia var. subdigitata	PQ850012	p2	(TA)5	10	32472	32481	LSC
G006	A. dubia var. subdigitata	PQ850012	p1	(A)10	10	36957	36966	LSC
G006	A. dubia var. subdigitata	PQ850012	p1	(T)11	11	37072	37082	LSC
G006	A. dubia var. subdigitata	PQ850012	p1	(T)10	10	39890	39899	LSC
G006	A. dubia var. subdigitata	PQ850012	p4	(ATTT)2	26	41802	41810	LSC
G006	A. dubia var. subdigitata	PQ850012	p1	(T)12	12	43403	43414	LSC
G006	A. dubia var. subdigitata	PQ850012	p1	(A)11	11	43622	43632	LSC
G006	A. dubia var. subdigitata	PQ850012	p2	(AT)5	10	44670	44679	LSC
G006	A. dubia var. subdigitata	PQ850012	p2	(TA)7	14	44809	44822	LSC
G006	A. dubia var. subdigitata	PQ850012	p3	(TTC)4	12	48291	48302	LSC
G006	A. dubia var. subdigitata	PQ850012	p1	(T)11	11	48480	48490	LSC
G006	A. dubia var. subdigitata	PQ850012	p2	(AT)6	12	49479	49490	LSC
G006	A. dubia var. subdigitata	PQ850012	p1	(A)12	12	55411	55422	LSC
G006	A. dubia var. subdigitata	PQ850012	p1	(A)10	10	55594	55603	LSC
G006	A. dubia var. subdigitata	PQ850012	p2	(AT)9	18	55605	55622	LSC
G006	A. dubia var. subdigitata	PQ850012	p1	(T)10	10	57426	57435	LSC
G006	A. dubia var. subdigitata	PQ850012	p2	(AT)7	14	60000	60013	LSC
G006	A. dubia var. subdigitata	PQ850012	p1	(A)16	16	60106	60121	LSC
G006	A. dubia var. subdigitata	PQ850012	p4	(AATC)3	12	60732	60743	LSC
G006	A. dubia var. subdigitata	PQ850012	p1	(T)12	12	64019	64030	LSC
G006	A. dubia var. subdigitata	PQ850012	p4	(TTTA)3	12	64144	64155	LSC
G006	A. dubia var. subdigitata	PQ850012	p1	(T)15	15	68237	68251	LSC
G006	A. dubia var. subdigitata	PQ850012	p1	(T)11	11	70465	70475	LSC
G006	A. dubia var. subdigitata	PQ850012	p3	(ATT)4	12	74688	74699	LSC
G006	A. dubia var. subdigitata	PQ850012	p1	(T)13	13	75928	75940	LSC
G006	A. dubia var. subdigitata	PQ850012	p3	(TTA)4	12	78001	78012	LSC
G006	A. dubia var. subdigitata	PQ850012	p2	(TA)5	10	80488	80497	LSC
G006	A. dubia var. subdigitata	PQ850012	p4	(TATT)3	12	80542	80553	LSC
G006	A. dubia var. subdigitata	PQ850012	p1	(T)16	16	83124	83139	IRb
G006	A. dubia var. subdigitata	PQ850012	p1	(T)10	10	90638	90647	IRb
G006	A. dubia var. subdigitata	PQ850012	p1	(T)12	12	93056	93067	IRb
G006	A. dubia var. subdigitata	PQ850012	p1	(T)15	15	93557	93571	IRb
G006	A. dubia var. subdigitata	PQ850012	p4	(TTTC)4	16	94844	94859	IRb
G006	A. dubia var. subdigitata	PQ850012	p5	(TTATT)3	15	96423	96437	IRb
G006	A. dubia var. subdigitata	PQ850012	p1	(T)10	10	96750	96759	IRb
G006	A. dubia var. subdigitata	PQ850012	p4	(CAAT)3	12	101070	101081	IRb
G006	A. dubia var. subdigitata	PQ850012	p1	(A)10	10	119933	119942	SSC
G006	A. dubia var. subdigitata	PQ850012	p1	(T)10	10	124525	124534	SSC
G006	A. dubia var. subdigitata	PQ850012	p1	(A)10	10	124823	124832	SSC
G006	A. dubia var. subdigitata	PQ850012	p2	(AT)5	10	125293	125302	SSC
G006	A. dubia var. subdigitata	PQ850012	p4	(AATT)3	12	125447	125458	SSC
G006	A. dubia var. subdigitata	PQ850012	p4	(AATA)3	12	127546	127557	IRa
G006	A. dubia var. subdigitata	PQ850012	p1	(A)10	10	128924	128933	IRa
G006	A. dubia var. subdigitata	PQ850012	p4	(TATT)3	12	132157	132168	IRa
G006	A. dubia var. subdigitata	PQ850012	p4	(AATC)3	12	132770	132781	IRa
G006	A. dubia var. subdigitata	PQ850012	p1	(T)13	13	135246	135258	IRa
G006	A. dubia var. subdigitata	PQ850012	p3	(TTC)4	12	139752	139763	IRa
G006	A. dubia var. subdigitata	PQ850012	p1	(T)10	10	141656	141665	IRa
G007	A. giraldii var. giraldi	PQ850011	p1	(A)10	10	15549	15558	LSC
G007	A. giraldii var. giraldi	PQ850011	p1	(C)10	10	19289	19298	LSC
G007	A. giraldii var. giraldi	PQ850011	p3	(ATA)4	12	19508	19519	LSC
G007	A. giraldii var. giraldi	PQ850011	p1	(T)10	10	22217	22226	LSC
G007	A. giraldii var. giraldi	PQ850011	p4	(TAAT)3	12	24387	24398	LSC
G007	A. giraldii var. giraldi	PQ850011	p1	(A)13	13	25065	25077	LSC
G007	A. giraldii var. giraldi	PQ850011	p1	(T)16	16	26505	26520	LSC
G007	A. giraldii var. giraldi	PQ850011	p1	(A)10	10	27196	27205	LSC
G007	A. giraldii var. giraldi	PQ850011	p1	(A)10	10	31823	31832	LSC
G007	A. giraldii var. giraldi	PQ850011	p1	(A)10	10	32249	32258	LSC
G007	A. giraldii var. giraldi	PQ850011	p2	(TA)5	10	32472	32481	LSC
G007	A. giraldii var. giraldi	PQ850011	p1	(A)10	10	36957	36966	LSC
G007	A. giraldii var. giraldi	PQ850011	p1	(T)11	11	37072	37082	LSC
G007	A. giraldii var. giraldi	PQ850011	p1	(T)10	10	39890	39899	LSC
G007	A. giraldii var. giraldi	PQ850011	p4	(ATTT)2	8	41802	41809	LSC
G007	A. giraldii var. giraldi	PQ850011	p1	(T)16	16	41812	41827	LSC
G007	A. giraldii var. giraldi	PQ850011	p1	(T)12	12	43403	43414	LSC
G007	A. giraldii var. giraldi	PQ850011	p1	(A)11	11	43622	43632	LSC
G007	A. giraldii var. giraldi	PQ850011	p2	(AT)5	10	44670	44679	LSC
G007	A. giraldii var. giraldi	PQ850011	p2	(TA)7	14	44809	44822	LSC
G007	A. giraldii var. giraldi	PQ850011	p3	(TTC)4	12	48291	48302	LSC
G007	A. giraldii var. giraldi	PQ850011	p1	(T)11	11	48480	48490	LSC
G007	A. giraldii var. giraldi	PQ850011	p2	(AT)6	12	49479	49490	LSC
G007	A. giraldii var. giraldi	PQ850011	p1	(A)12	12	55411	55422	LSC
G007	A. giraldii var. giraldi	PQ850011	p1	(A)10	10	55594	55602	LSC
G007	A. giraldii var. giraldi	PQ850011	p2	(AT)9	18	55605	55622	LSC
G007	A. giraldii var. giraldi	PQ850011	p1	(T)10	10	57426	57435	LSC
G007	A. giraldii var. giraldi	PQ850011	p2	(AT)7	14	60000	60013	LSC
G007	A. giraldii var. giraldi	PQ850011	p1	(A)16	16	60106	60121	LSC
G007	A. giraldii var. giraldi	PQ850011	p4	(AATC)3	12	60732	60743	LSC
G007	A. giraldii var. giraldi	PQ850011	p1	(T)12	12	64019	64030	LSC
G007	A. giraldii var. giraldi	PQ850011	p4	(TTTA)3	12	64144	64155	LSC
G007	A. giraldii var. giraldi	PQ850011	p1	(T)15	15	68237	68251	LSC
G007	A. giraldii var. giraldi	PQ850011	p1	(T)11	11	70465	70475	LSC
G007	A. giraldii var. giraldi	PQ850011	p3	(ATT)4	12	74688	74699	LSC
G007	A. giraldii var. giraldi	PQ850011	p1	(T)13	13	75928	75940	LSC
G007	A. giraldii var. giraldi	PQ850011	p3	(TTA)4	12	78001	78012	LSC
G007	A. giraldii var. giraldi	PQ850011	p2	(TA)5	10	80488	80497	LSC
G007	A. giraldii var. giraldi	PQ850011	p4	(TATT)3	12	80542	80553	LSC
G007	A. giraldii var. giraldi	PQ850011	p1	(T)16	16	83124	83139	IRb
G007	A. giraldii var. giraldi	PQ850011	p1	(T)10	10	90638	90647	IRb
G007	A. giraldii var. giraldi	PQ850011	p1	(T)12	12	93056	93067	IRb
G007	A. giraldii var. giraldi	PQ850011	p1	(T)15	15	93557	93571	IRb
G007	A. giraldii var. giraldi	PQ850011	p4	(TTTC)4	16	94844	94859	IRb
G007	A. giraldii var. giraldi	PQ850011	p5	(TTATT)3	15	96423	96437	IRb
G007	A. giraldii var. giraldi	PQ850011	p1	(T)10	10	96750	96759	IRb
G007	A. giraldii var. giraldi	PQ850011	p4	(CAAT)3	12	101070	101081	IRb
G007	A. giraldii var. giraldi	PQ850011	p1	(A)10	10	119933	119942	SSC
G007	A. giraldii var. giraldi	PQ850011	p1	(T)10	10	124525	124534	SSC
G007	A. giraldii var. giraldi	PQ850011	p1	(A)10	10	124823	124832	SSC
G007	A. giraldii var. giraldi	PQ850011	p2	(AT)5	10	125293	125302	SSC
G007	A. giraldii var. giraldi	PQ850011	p4	(AATT)3	12	125447	125458	SSC
G007	A. giraldii var. giraldi	PQ850011	p4	(AATA)3	12	127546	127557	IRa
G007	A. giraldii var. giraldi	PQ850011	p1	(A)10	10	128924	128933	IRa
G007	A. giraldii var. giraldi	PQ850011	p4	(TATT)3	12	132157	132168	IRa
G007	A. giraldii var. giraldi	PQ850011	p4	(AATC)3	12	132770	132781	IRa
G007	A. giraldii var. giraldi	PQ850011	p1	(T)13	13	135246	135258	IRa
G007	A. giraldii var. giraldi	PQ850011	p3	(TTC)4	12	139752	139763	IRa
G007	A. giraldii var. giraldi	PQ850011	p1	(T)10	10	141656	141665	IRa
G008	A. giraldii var. longipedunculata 1	PQ850010	p1	(T)10	10	15842	15851	LSC
G008	A. giraldii var. longipedunculata 1	PQ850010	p1	(C)11	11	19298	19308	LSC
G008	A. giraldii var. longipedunculata 1	PQ850010	p3	(ATA)4	12	19519	19530	LSC
G008	A. giraldii var. longipedunculata 1	PQ850010	p1	(T)10	10	22228	22237	LSC
G008	A. giraldii var. longipedunculata 1	PQ850010	p1	(A)10	10	23551	23560	LSC
G008	A. giraldii var. longipedunculata 1	PQ850010	p2	(AT)6	12	24097	24108	LSC
G008	A. giraldii var. longipedunculata 1	PQ850010	p4	(TAAT)3	12	24399	24410	LSC
G008	A. giraldii var. longipedunculata 1	PQ850010	p1	(A)14	14	25077	25090	LSC
G008	A. giraldii var. longipedunculata 1	PQ850010	p1	(T)16	16	26518	26533	LSC
G008	A. giraldii var. longipedunculata 1	PQ850010	p1	(A)10	10	27209	27218	LSC
G008	A. giraldii var. longipedunculata 1	PQ850010	p1	(A)10	10	31836	31845	LSC
G008	A. giraldii var. longipedunculata 1	PQ850010	p1	(A)10	10	32262	32271	LSC
G008	A. giraldii var. longipedunculata 1	PQ850010	p2	(TA)5	10	32485	32494	LSC
G008	A. giraldii var. longipedunculata 1	PQ850010	p1	(A)10	10	36970	36979	LSC
G008	A. giraldii var. longipedunculata 1	PQ850010	p1	(T)10	10	39901	39910	LSC
G008	A. giraldii var. longipedunculata 1	PQ850010	p4	(ATTT)2	21	41813	41821	LSC
G008	A. giraldii var. longipedunculata 1	PQ850010	p1	(T)13	13	43409	43421	LSC
G008	A. giraldii var. longipedunculata 1	PQ850010	p1	(A)11	11	43629	43639	LSC
G008	A. giraldii var. longipedunculata 1	PQ850010	p2	(AT)5	10	44677	44686	LSC
G008	A. giraldii var. longipedunculata 1	PQ850010	p2	(TA)7	14	44816	44829	LSC
G008	A. giraldii var. longipedunculata 1	PQ850010	p3	(TTC)4	12	48298	48309	LSC
G008	A. giraldii var. longipedunculata 1	PQ850010	p1	(T)11	11	48487	48497	LSC
G008	A. giraldii var. longipedunculata 1	PQ850010	p2	(AT)6	12	49486	49497	LSC
G008	A. giraldii var. longipedunculata 1	PQ850010	p1	(A)13	13	55418	55430	LSC
G008	A. giraldii var. longipedunculata 1	PQ850010	p1	(A)10	10	55602	55611	LSC
G008	A. giraldii var. longipedunculata 1	PQ850010	p2	(AT)7	14	55613	55626	LSC
G008	A. giraldii var. longipedunculata 1	PQ850010	p1	(T)10	10	57430	57439	LSC
G008	A. giraldii var. longipedunculata 1	PQ850010	p2	(AT)7	14	60003	60016	LSC
G008	A. giraldii var. longipedunculata 1	PQ850010	p1	(A)18	18	60109	60126	LSC
G008	A. giraldii var. longipedunculata 1	PQ850010	p4	(AATC)3	12	60738	60749	LSC
G008	A. giraldii var. longipedunculata 1	PQ850010	p1	(T)10	10	64025	64034	LSC
G008	A. giraldii var. longipedunculata 1	PQ850010	p4	(TTTA)3	12	64131	64142	LSC
G008	A. giraldii var. longipedunculata 1	PQ850010	p1	(T)15	15	68224	68238	LSC
G008	A. giraldii var. longipedunculata 1	PQ850010	p1	(T)11	11	70452	70462	LSC
G008	A. giraldii var. longipedunculata 1	PQ850010	p3	(ATT)4	12	74679	74690	LSC
G008	A. giraldii var. longipedunculata 1	PQ850010	p1	(T)14	14	75919	75932	LSC
G008	A. giraldii var. longipedunculata 1	PQ850010	p3	(TTA)4	12	77993	78004	LSC
G008	A. giraldii var. longipedunculata 1	PQ850010	p2	(TA)5	10	80480	80489	LSC
G008	A. giraldii var. longipedunculata 1	PQ850010	p4	(TATT)3	12	80534	80545	LSC
G008	A. giraldii var. longipedunculata 1	PQ850010	p1	(T)16	16	83116	83131	IRb
G008	A. giraldii var. longipedunculata 1	PQ850010	p1	(T)10	10	90630	90639	IRb
G008	A. giraldii var. longipedunculata 1	PQ850010	p1	(T)12	12	93046	93057	IRb
G008	A. giraldii var. longipedunculata 1	PQ850010	p1	(T)15	15	93547	93561	IRb
G008	A. giraldii var. longipedunculata 1	PQ850010	p4	(TTTC)4	16	94834	94849	IRb
G008	A. giraldii var. longipedunculata 1	PQ850010	p5	(TTATT)3	15	96413	96427	IRb
G008	A. giraldii var. longipedunculata 1	PQ850010	p1	(T)10	10	96740	96749	IRb
G008	A. giraldii var. longipedunculata 1	PQ850010	p4	(CAAT)3	12	101060	101071	IRb
G008	A. giraldii var. longipedunculata 1	PQ850010	p1	(A)10	10	119923	119932	SSC
G008	A. giraldii var. longipedunculata 1	PQ850010	p4	(TTAA)3	12	121650	121661	SSC
G008	A. giraldii var. longipedunculata 1	PQ850010	p1	(T)11	11	124502	124512	SSC
G008	A. giraldii var. longipedunculata 1	PQ850010	p2	(AT)5	10	125269	125278	SSC
G008	A. giraldii var. longipedunculata 1	PQ850010	p4	(AATT)3	12	125423	125434	SSC
G008	A. giraldii var. longipedunculata 1	PQ850010	p5	(AAATT)3	15	126076	126090	IRa
G008	A. giraldii var. longipedunculata 1	PQ850010	p4	(AATA)3	12	127522	127533	IRa
G008	A. giraldii var. longipedunculata 1	PQ850010	p1	(A)10	10	128900	128909	IRa
G008	A. giraldii var. longipedunculata 1	PQ850010	p4	(AATC)3	12	132744	132755	IRa
G008	A. giraldii var. longipedunculata 1	PQ850010	p1	(T)12	12	135220	135231	IRa
G008	A. giraldii var. longipedunculata 1	PQ850010	p3	(TTC)4	12	139725	139736	IRa
G008	A. giraldii var. longipedunculata 1	PQ850010	p1	(T)10	10	141629	141638	IRa
G009	A. giraldii var. longipedunculata 2	PQ850009	p1	(A)11	11	15559	15569	LSC
G009	A. giraldii var. longipedunculata 2	PQ850009	p1	(C)10	10	19306	19315	LSC
G009	A. giraldii var. longipedunculata 2	PQ850009	p3	(ATA)4	12	19525	19536	LSC
G009	A. giraldii var. longipedunculata 2	PQ850009	p2	(AT)6	12	23856	23867	LSC
G009	A. giraldii var. longipedunculata 2	PQ850009	p4	(TAAT)3	12	24158	24169	LSC
G009	A. giraldii var. longipedunculata 2	PQ850009	p1	(A)15	15	24836	24850	LSC
G009	A. giraldii var. longipedunculata 2	PQ850009	p1	(T)20	20	26279	26298	LSC
G009	A. giraldii var. longipedunculata 2	PQ850009	p1	(A)10	10	26974	26983	LSC
G009	A. giraldii var. longipedunculata 2	PQ850009	p1	(A)10	10	31595	31604	LSC
G009	A. giraldii var. longipedunculata 2	PQ850009	p1	(A)10	10	32021	32030	LSC
G009	A. giraldii var. longipedunculata 2	PQ850009	p2	(TA)5	10	32244	32253	LSC
G009	A. giraldii var. longipedunculata 2	PQ850009	p1	(A)11	11	36728	36738	LSC
G009	A. giraldii var. longipedunculata 2	PQ850009	p1	(T)11	11	36844	36854	LSC
G009	A. giraldii var. longipedunculata 2	PQ850009	p1	(T)10	10	39662	39671	LSC
G009	A. giraldii var. longipedunculata 2	PQ850009	p4	(ATTT)2	22	41574	41582	LSC
G009	A. giraldii var. longipedunculata 2	PQ850009	p1	(T)11	11	43171	43181	LSC
G009	A. giraldii var. longipedunculata 2	PQ850009	p1	(A)10	10	43388	43397	LSC
G009	A. giraldii var. longipedunculata 2	PQ850009	p4	(AATA)2	19	43513	43523	LSC
G009	A. giraldii var. longipedunculata 2	PQ850009	p1	(A)10	10	44001	44010	LSC
G009	A. giraldii var. longipedunculata 2	PQ850009	p2	(AT)5	10	44445	44454	LSC
G009	A. giraldii var. longipedunculata 2	PQ850009	p2	(TA)7	14	44584	44597	LSC
G009	A. giraldii var. longipedunculata 2	PQ850009	p1	(T)10	10	44598	44607	LSC
G009	A. giraldii var. longipedunculata 2	PQ850009	p3	(ATA)4	12	45104	45115	LSC
G009	A. giraldii var. longipedunculata 2	PQ850009	p3	(TTC)4	12	48073	48084	LSC
G009	A. giraldii var. longipedunculata 2	PQ850009	p1	(T)11	11	48262	48272	LSC
G009	A. giraldii var. longipedunculata 2	PQ850009	p2	(AT)6	12	49261	49272	LSC
G009	A. giraldii var. longipedunculata 2	PQ850009	p1	(A)11	11	55193	55203	LSC
G009	A. giraldii var. longipedunculata 2	PQ850009	p1	(A)12	12	55371	55382	LSC
G009	A. giraldii var. longipedunculata 2	PQ850009	p2	(AT)6	12	55384	55395	LSC
G009	A. giraldii var. longipedunculata 2	PQ850009	p1	(T)10	10	57199	57208	LSC
G009	A. giraldii var. longipedunculata 2	PQ850009	p2	(AT)7	14	59785	59798	LSC
G009	A. giraldii var. longipedunculata 2	PQ850009	p1	(A)12	12	59891	59902	LSC
G009	A. giraldii var. longipedunculata 2	PQ850009	p4	(AATC)3	12	60514	60525	LSC
G009	A. giraldii var. longipedunculata 2	PQ850009	p4	(TTTA)3	12	63906	63917	LSC
G009	A. giraldii var. longipedunculata 2	PQ850009	p1	(T)13	13	67999	68011	LSC
G009	A. giraldii var. longipedunculata 2	PQ850009	p1	(T)11	11	70225	70235	LSC
G009	A. giraldii var. longipedunculata 2	PQ850009	p3	(ATT)4	12	74448	74459	LSC
G009	A. giraldii var. longipedunculata 2	PQ850009	p1	(T)10	10	75688	75697	LSC
G009	A. giraldii var. longipedunculata 2	PQ850009	p3	(TTA)4	12	77758	77769	LSC
G009	A. giraldii var. longipedunculata 2	PQ850009	p2	(TA)5	10	80245	80254	LSC
G009	A. giraldii var. longipedunculata 2	PQ850009	p4	(TATT)3	12	80299	80310	LSC
G009	A. giraldii var. longipedunculata 2	PQ850009	p1	(A)11	11	80781	80791	LSC
G009	A. giraldii var. longipedunculata 2	PQ850009	p1	(T)14	14	82884	82897	IRb
G009	A. giraldii var. longipedunculata 2	PQ850009	p1	(T)10	10	90388	90397	IRb
G009	A. giraldii var. longipedunculata 2	PQ850009	p1	(T)14	14	92805	92818	IRb
G009	A. giraldii var. longipedunculata 2	PQ850009	p1	(T)13	13	93308	93320	IRb
G009	A. giraldii var. longipedunculata 2	PQ850009	p4	(TTTC)4	16	94593	94608	IRb
G009	A. giraldii var. longipedunculata 2	PQ850009	p5	(TTATT)3	15	96172	96186	IRb
G009	A. giraldii var. longipedunculata 2	PQ850009	p1	(T)10	10	96499	96508	IRb
G009	A. giraldii var. longipedunculata 2	PQ850009	p4	(CAAT)3	12	100819	100830	IRb
G009	A. giraldii var. longipedunculata 2	PQ850009	p4	(TTAA)3	12	121390	121401	SSC
G009	A. giraldii var. longipedunculata 2	PQ850009	p1	(T)11	11	124243	124253	SSC
G009	A. giraldii var. longipedunculata 2	PQ850009	p4	(AATT)3	12	125163	125174	SSC
G009	A. giraldii var. longipedunculata 2	PQ850009	p5	(AAATT)3	15	125762	125776	IRa
G009	A. giraldii var. longipedunculata 2	PQ850009	p4	(AATA)3	12	127208	127219	IRa
G009	A. giraldii var. longipedunculata 2	PQ850009	p1	(A)10	10	128586	128595	IRa
G009	A. giraldii var. longipedunculata 2	PQ850009	p4	(AATC)3	12	132436	132447	IRa
G009	A. giraldii var. longipedunculata 2	PQ850009	p1	(T)10	10	138908	138917	IRa
G009	A. giraldii var. longipedunculata 2	PQ850009	p3	(TTC)5	15	139408	139422	IRa
G010	A. nanschanica 1	PQ850008	p1	(T)10	10	15749	15758	LSC
G010	A. nanschanica 1	PQ850008	p1	(C)10	10	19205	19214	LSC
G010	A. nanschanica 1	PQ850008	p3	(ATA)4	12	19424	19435	LSC
G010	A. nanschanica 1	PQ850008	p1	(T)10	10	22133	22142	LSC
G010	A. nanschanica 1	PQ850008	p2	(AT)6	12	24001	24012	LSC
G010	A. nanschanica 1	PQ850008	p4	(TAAT)3	12	24303	24314	LSC
G010	A. nanschanica 1	PQ850008	p1	(A)13	13	24981	24993	LSC
G010	A. nanschanica 1	PQ850008	p1	(T)16	16	26421	26436	LSC
G010	A. nanschanica 1	PQ850008	p1	(A)10	10	27112	27121	LSC
G010	A. nanschanica 1	PQ850008	p1	(A)10	10	31739	31748	LSC
G010	A. nanschanica 1	PQ850008	p1	(A)10	10	32165	32174	LSC
G010	A. nanschanica 1	PQ850008	p2	(TA)5	10	32388	32397	LSC
G010	A. nanschanica 1	PQ850008	p1	(A)10	10	36873	36882	LSC
G010	A. nanschanica 1	PQ850008	p1	(T)10	10	39804	39813	LSC
G010	A. nanschanica 1	PQ850008	p4	(ATTT)2	8	41716	41724	LSC
G010	A. nanschanica 1	PQ850008	p1	(T)13	13	43314	43326	LSC
G010	A. nanschanica 1	PQ850008	p1	(A)11	11	43534	43544	LSC
G010	A. nanschanica 1	PQ850008	p2	(AT)5	10	44582	44591	LSC
G010	A. nanschanica 1	PQ850008	p2	(TA)6	12	44721	44732	LSC
G010	A. nanschanica 1	PQ850008	p1	(T)12	12	44733	44744	LSC
G010	A. nanschanica 1	PQ850008	p3	(TTC)4	12	48204	48215	LSC
G010	A. nanschanica 1	PQ850008	p1	(T)11	11	48393	48403	LSC
G010	A. nanschanica 1	PQ850008	p2	(AT)6	12	49392	49403	LSC
G010	A. nanschanica 1	PQ850008	p1	(A)13	13	55324	55336	LSC
G010	A. nanschanica 1	PQ850008	p1	(A)10	10	55508	55517	LSC
G010	A. nanschanica 1	PQ850008	p2	(AT)7	14	55519	55532	LSC
G010	A. nanschanica 1	PQ850008	p1	(T)11	11	57336	57346	LSC
G010	A. nanschanica 1	PQ850008	p2	(AT)7	14	59910	59923	LSC
G010	A. nanschanica 1	PQ850008	p1	(A)19	19	60016	60034	LSC
G010	A. nanschanica 1	PQ850008	p4	(AATC)3	12	60646	60657	LSC
G010	A. nanschanica 1	PQ850008	p1	(T)12	12	63933	63944	LSC
G010	A. nanschanica 1	PQ850008	p4	(TTTA)3	12	64041	64052	LSC
G010	A. nanschanica 1	PQ850008	p1	(T)15	15	68134	68148	LSC
G010	A. nanschanica 1	PQ850008	p1	(T)11	11	70362	70372	LSC
G010	A. nanschanica 1	PQ850008	p3	(ATT)4	12	74585	74596	LSC
G010	A. nanschanica 1	PQ850008	p1	(T)13	13	75825	75837	LSC
G010	A. nanschanica 1	PQ850008	p3	(TTA)4	12	77898	77909	LSC
G010	A. nanschanica 1	PQ850008	p2	(TA)5	10	80385	80394	LSC
G010	A. nanschanica 1	PQ850008	p4	(TATT)3	12	80439	80450	LSC
G010	A. nanschanica 1	PQ850008	p1	(T)14	14	83021	83034	IRb
G010	A. nanschanica 1	PQ850008	p1	(T)10	10	90533	90542	IRb
G010	A. nanschanica 1	PQ850008	p1	(T)11	11	92949	92959	IRb
G010	A. nanschanica 1	PQ850008	p1	(T)14	14	93449	93462	IRb
G010	A. nanschanica 1	PQ850008	p4	(TTTC)4	16	94735	94750	IRb
G010	A. nanschanica 1	PQ850008	p5	(TTATT)3	15	96314	96328	IRb
G010	A. nanschanica 1	PQ850008	p1	(T)10	10	96641	96650	IRb
G010	A. nanschanica 1	PQ850008	p4	(CAAT)3	12	100961	100972	IRb
G010	A. nanschanica 1	PQ850008	p1	(A)10	10	119824	119833	SSC
G010	A. nanschanica 1	PQ850008	p5	(TATAT)3	15	121530	121544	SSC
G010	A. nanschanica 1	PQ850008	p4	(TTAA)3	12	121556	121567	SSC
G010	A. nanschanica 1	PQ850008	p1	(T)11	11	124408	124418	SSC
G010	A. nanschanica 1	PQ850008	p2	(AT)5	10	125175	125184	SSC
G010	A. nanschanica 1	PQ850008	p4	(AATT)3	12	125329	125340	SSC
G010	A. nanschanica 1	PQ850008	p5	(AAATT)3	15	125982	125996	SSC
G010	A. nanschanica 1	PQ850008	p4	(AATA)3	12	127428	127439	IRa
G010	A. nanschanica 1	PQ850008	p1	(A)10	10	128806	128815	IRa
G010	A. nanschanica 1	PQ850008	p4	(AATC)3	12	132650	132661	IRa
G010	A. nanschanica 1	PQ850008	p1	(T)12	12	135126	135137	IRa
G010	A. nanschanica 1	PQ850008	p3	(TTC)4	12	139631	139642	IRa
G010	A. nanschanica 1	PQ850008	p1	(T)10	10	141535	141544	IRa
G011	A. nanschanica 2	PQ850007	p1	(A)11	11	15457	15467	LSC
G011	A. nanschanica 2	PQ850007	p1	(C)10	10	19204	19213	LSC
G011	A. nanschanica 2	PQ850007	p3	(ATA)4	12	19423	19434	LSC
G011	A. nanschanica 2	PQ850007	p2	(AT)6	12	23754	23765	LSC
G011	A. nanschanica 2	PQ850007	p4	(TAAT)3	12	24056	24067	LSC
G011	A. nanschanica 2	PQ850007	p1	(A)15	15	24734	24748	LSC
G011	A. nanschanica 2	PQ850007	p1	(T)20	20	26177	26196	LSC
G011	A. nanschanica 2	PQ850007	p1	(A)10	10	26872	26881	LSC
G011	A. nanschanica 2	PQ850007	p1	(A)10	10	31493	31502	LSC
G011	A. nanschanica 2	PQ850007	p1	(A)10	10	31919	31928	LSC
G011	A. nanschanica 2	PQ850007	p2	(TA)5	10	32142	32151	LSC
G011	A. nanschanica 2	PQ850007	p1	(A)11	11	36620	36630	LSC
G011	A. nanschanica 2	PQ850007	p1	(T)11	11	36736	36746	LSC
G011	A. nanschanica 2	PQ850007	p1	(T)10	10	39554	39563	LSC
G011	A. nanschanica 2	PQ850007	p4	(ATTT)2	8	41466	41474	LSC
G011	A. nanschanica 2	PQ850007	p1	(T)11	11	43062	43072	LSC
G011	A. nanschanica 2	PQ850007	p1	(A)10	10	43279	43288	LSC
G011	A. nanschanica 2	PQ850007	p4	(AATA)2	8	43404	43412	LSC
G011	A. nanschanica 2	PQ850007	p1	(A)10	10	43892	43901	LSC
G011	A. nanschanica 2	PQ850007	p2	(AT)5	10	44336	44345	LSC
G011	A. nanschanica 2	PQ850007	p2	(TA)7	14	44475	44488	LSC
G011	A. nanschanica 2	PQ850007	p1	(T)10	10	44489	44498	LSC
G011	A. nanschanica 2	PQ850007	p3	(ATA)4	12	44995	45006	LSC
G011	A. nanschanica 2	PQ850007	p3	(TTC)4	12	47964	47975	LSC
G011	A. nanschanica 2	PQ850007	p1	(T)11	11	48153	48163	LSC
G011	A. nanschanica 2	PQ850007	p2	(AT)6	12	49152	49163	LSC
G011	A. nanschanica 2	PQ850007	p1	(A)11	11	55084	55094	LSC
G011	A. nanschanica 2	PQ850007	p1	(A)12	12	55262	55273	LSC
G011	A. nanschanica 2	PQ850007	p2	(AT)6	12	55275	55286	LSC
G011	A. nanschanica 2	PQ850007	p1	(T)10	10	57090	57099	LSC
G011	A. nanschanica 2	PQ850007	p2	(AT)7	14	59676	59689	LSC
G011	A. nanschanica 2	PQ850007	p1	(A)12	12	59782	59793	LSC
G011	A. nanschanica 2	PQ850007	p4	(AATC)3	12	60405	60416	LSC
G011	A. nanschanica 2	PQ850007	p4	(TTTA)3	12	63797	63808	LSC
G011	A. nanschanica 2	PQ850007	p1	(T)13	13	67890	67902	LSC
G011	A. nanschanica 2	PQ850007	p1	(T)11	11	70116	70126	LSC
G011	A. nanschanica 2	PQ850007	p3	(ATT)4	12	74339	74350	LSC
G011	A. nanschanica 2	PQ850007	p1	(T)10	10	75579	75588	LSC
G011	A. nanschanica 2	PQ850007	p3	(TTA)4	12	77649	77660	LSC
G011	A. nanschanica 2	PQ850007	p2	(TA)5	10	80136	80145	LSC
G011	A. nanschanica 2	PQ850007	p4	(TATT)3	12	80190	80201	LSC
G011	A. nanschanica 2	PQ850007	p1	(A)11	11	80672	80682	LSC
G011	A. nanschanica 2	PQ850007	p1	(T)14	14	82775	82788	IRb
G011	A. nanschanica 2	PQ850007	p1	(T)10	10	90279	90288	IRb
G011	A. nanschanica 2	PQ850007	p1	(T)14	14	92696	92709	IRb
G011	A. nanschanica 2	PQ850007	p1	(T)13	13	93199	93211	IRb
G011	A. nanschanica 2	PQ850007	p4	(TTTC)4	16	94484	94499	IRb
G011	A. nanschanica 2	PQ850007	p5	(TTATT)3	15	96063	96077	IRb
G011	A. nanschanica 2	PQ850007	p1	(T)10	10	96390	96399	IRb
G011	A. nanschanica 2	PQ850007	p4	(CAAT)3	12	100710	100721	IRb
G011	A. nanschanica 2	PQ850007	p4	(TTAA)3	12	121281	121292	SSC
G011	A. nanschanica 2	PQ850007	p1	(T)11	11	124134	124144	SSC
G011	A. nanschanica 2	PQ850007	p4	(AATT)3	12	125054	125065	SSC
G011	A. nanschanica 2	PQ850007	p5	(AAATT)3	15	125653	125667	SSC
G011	A. nanschanica 2	PQ850007	p4	(AATA)3	12	127099	127110	IRa
G011	A. nanschanica 2	PQ850007	p1	(A)10	10	128477	128486	IRa
G011	A. nanschanica 2	PQ850007	p4	(AATC)3	12	132327	132338	IRa
G011	A. nanschanica 2	PQ850007	p1	(T)10	10	138799	138808	IRa
G011	A. nanschanica 2	PQ850007	p3	(TTC)5	15	139299	139313	IRa
G012	A. nanschanica 3	PQ850006	p1	(A)10	10	15465	15474	LSC
G012	A. nanschanica 3	PQ850006	p1	(T)10	10	15750	15759	LSC
G012	A. nanschanica 3	PQ850006	p5	(TATTA)3	15	15781	15795	LSC
G012	A. nanschanica 3	PQ850006	p1	(C)13	13	19210	19222	LSC
G012	A. nanschanica 3	PQ850006	p3	(ATA)4	12	19432	19443	LSC
G012	A. nanschanica 3	PQ850006	p1	(T)10	10	22141	22150	LSC
G012	A. nanschanica 3	PQ850006	p2	(AT)6	12	24022	24033	LSC
G012	A. nanschanica 3	PQ850006	p4	(TAAT)3	12	24324	24335	LSC
G012	A. nanschanica 3	PQ850006	p1	(A)15	15	25002	25016	LSC
G012	A. nanschanica 3	PQ850006	p1	(T)16	16	26444	26459	LSC
G012	A. nanschanica 3	PQ850006	p1	(A)10	10	27135	27144	LSC
G012	A. nanschanica 3	PQ850006	p1	(A)10	10	31756	31765	LSC
G012	A. nanschanica 3	PQ850006	p1	(A)10	10	32182	32191	LSC
G012	A. nanschanica 3	PQ850006	p2	(TA)5	10	32405	32414	LSC
G012	A. nanschanica 3	PQ850006	p1	(A)10	10	36883	36892	LSC
G012	A. nanschanica 3	PQ850006	p1	(T)10	10	36998	37007	LSC
G012	A. nanschanica 3	PQ850006	p1	(T)10	10	39815	39824	LSC
G012	A. nanschanica 3	PQ850006	p4	(ATTT)2	8	41727	41735	LSC
G012	A. nanschanica 3	PQ850006	p1	(T)12	12	43325	43336	LSC
G012	A. nanschanica 3	PQ850006	p4	(AATA)3	12	43668	43680	LSC
G012	A. nanschanica 3	PQ850006	p2	(AT)5	10	44602	44611	LSC
G012	A. nanschanica 3	PQ850006	p2	(TA)7	14	44741	44754	LSC
G012	A. nanschanica 3	PQ850006	p3	(TTC)4	12	48223	48234	LSC
G012	A. nanschanica 3	PQ850006	p2	(AT)6	12	49408	49419	LSC
G012	A. nanschanica 3	PQ850006	p1	(A)11	11	55340	55350	LSC
G012	A. nanschanica 3	PQ850006	p1	(A)10	10	55522	55531	LSC
G012	A. nanschanica 3	PQ850006	p2	(AT)6	12	55533	55544	LSC
G012	A. nanschanica 3	PQ850006	p1	(T)10	10	57348	57357	LSC
G012	A. nanschanica 3	PQ850006	p2	(AT)7	14	59935	59948	LSC
G012	A. nanschanica 3	PQ850006	p1	(A)14	14	60041	60054	LSC
G012	A. nanschanica 3	PQ850006	p4	(AATC)3	12	60666	60677	LSC
G012	A. nanschanica 3	PQ850006	p1	(T)12	12	63960	63971	LSC
G012	A. nanschanica 3	PQ850006	p4	(TTTA)3	12	64068	64079	LSC
G012	A. nanschanica 3	PQ850006	p1	(T)11	11	68161	68171	LSC
G012	A. nanschanica 3	PQ850006	p1	(T)12	12	70385	70396	LSC
G012	A. nanschanica 3	PQ850006	p1	(A)10	10	73650	73659	LSC
G012	A. nanschanica 3	PQ850006	p3	(ATT)4	12	74610	74621	LSC
G012	A. nanschanica 3	PQ850006	p1	(T)13	13	75850	75862	LSC
G012	A. nanschanica 3	PQ850006	p3	(TTA)4	12	77923	77934	LSC
G012	A. nanschanica 3	PQ850006	p2	(TA)5	10	80411	80420	LSC
G012	A. nanschanica 3	PQ850006	p4	(TATT)3	12	80465	80476	LSC
G012	A. nanschanica 3	PQ850006	p1	(A)11	11	80947	80957	LSC
G012	A. nanschanica 3	PQ850006	p1	(T)13	13	83050	83062	IRb
G012	A. nanschanica 3	PQ850006	p1	(A)11	11	86739	86749	IRb
G012	A. nanschanica 3	PQ850006	p1	(A)9	9	87842	87851	IRb
G012	A. nanschanica 3	PQ850006	p1	(T)10	10	90559	90568	IRb
G012	A. nanschanica 3	PQ850006	p1	(T)15	15	92976	92990	IRb
G012	A. nanschanica 3	PQ850006	p1	(T)15	15	93480	93494	IRb
G012	A. nanschanica 3	PQ850006	p4	(TTTC)4	16	94767	94782	IRb
G012	A. nanschanica 3	PQ850006	p1	(T)10	10	96668	96677	IRb
G012	A. nanschanica 3	PQ850006	p4	(CAAT)3	12	100988	100999	IRb
G012	A. nanschanica 3	PQ850006	p1	(A)10	10	119851	119860	SSC
G012	A. nanschanica 3	PQ850006	p4	(TTAA)3	12	121601	121612	SSC
G012	A. nanschanica 3	PQ850006	p1	(T)11	11	124444	124454	SSC
G012	A. nanschanica 3	PQ850006	p4	(AATT)3	12	125355	125366	SSC
G012	A. nanschanica 3	PQ850006	p5	(AAATT)3	15	126008	126022	SSC
G012	A. nanschanica 3	PQ850006	p4	(AATA)3	12	127454	127465	IRa
G012	A. nanschanica 3	PQ850006	p1	(A)10	10	128832	128841	IRa
G012	A. nanschanica 3	PQ850006	p4	(AATC)3	12	132676	132687	IRa
G012	A. nanschanica 3	PQ850006	p3	(TTC)4	12	139654	139665	IRa
G012	A. nanschanica 3	PQ850006	p1	(T)10	10	141558	141567	IRa
G013	A. tridactyla	PQ850005	p1	(A)12	12	15465	15476	LSC
G013	A. tridactyla	PQ850005	p1	(T)10	10	15752	15761	LSC
G013	A. tridactyla	PQ850005	p1	(C)14	14	19213	19226	LSC
G013	A. tridactyla	PQ850005	p3	(ATA)4	12	19436	19447	LSC
G013	A. tridactyla	PQ850005	p4	(TAAT)3	12	24063	24074	LSC
G013	A. tridactyla	PQ850005	p1	(T)10	10	24185	24194	LSC
G013	A. tridactyla	PQ850005	p1	(A)12	12	24742	24753	LSC
G013	A. tridactyla	PQ850005	p1	(T)16	16	26181	26196	LSC
G013	A. tridactyla	PQ850005	p1	(A)10	10	26872	26881	LSC
G013	A. tridactyla	PQ850005	p1	(A)10	10	31493	31502	LSC
G013	A. tridactyla	PQ850005	p1	(A)10	10	31919	31928	LSC
G013	A. tridactyla	PQ850005	p2	(TA)5	10	32142	32151	LSC
G013	A. tridactyla	PQ850005	p1	(A)10	10	36620	36629	LSC
G013	A. tridactyla	PQ850005	p1	(T)13	13	36735	36747	LSC
G013	A. tridactyla	PQ850005	p1	(T)10	10	39555	39564	LSC
G013	A. tridactyla	PQ850005	p4	(ATTT)2	8	41467	41460	LSC
G013	A. tridactyla	PQ850005	p1	(T)12	12	41477	41488	LSC
G013	A. tridactyla	PQ850005	p1	(T)10	10	43064	43073	LSC
G013	A. tridactyla	PQ850005	p1	(A)11	11	43280	43290	LSC
G013	A. tridactyla	PQ850005	p4	(AATA)2	8	43406	43413	LSC
G013	A. tridactyla	PQ850005	p2	(AT)4	8	43417	43424	LSC
G013	A. tridactyla	PQ850005	p1	(A)11	11	43894	43904	LSC
G013	A. tridactyla	PQ850005	p2	(AT)5	10	44339	44348	LSC
G013	A. tridactyla	PQ850005	p2	(TA)8	16	44478	44493	LSC
G013	A. tridactyla	PQ850005	p3	(TTC)4	12	47961	47972	LSC
G013	A. tridactyla	PQ850005	p1	(T)10	10	48150	48159	LSC
G013	A. tridactyla	PQ850005	p2	(AT)6	12	49148	49159	LSC
G013	A. tridactyla	PQ850005	p1	(T)11	11	55062	55072	LSC
G013	A. tridactyla	PQ850005	p1	(A)10	10	55075	55084	LSC
G013	A. tridactyla	PQ850005	p1	(A)16	16	55252	55267	LSC
G013	A. tridactyla	PQ850005	p2	(AT)6	12	55269	55280	LSC
G013	A. tridactyla	PQ850005	p1	(T)10	10	57084	57093	LSC
G013	A. tridactyla	PQ850005	p2	(AT)7	14	59670	59683	LSC
G013	A. tridactyla	PQ850005	p1	(A)15	15	59776	59790	LSC
G013	A. tridactyla	PQ850005	p4	(AATC)3	12	60402	60413	LSC
G013	A. tridactyla	PQ850005	p4	(TTTA)3	12	63794	63805	LSC
G013	A. tridactyla	PQ850005	p1	(T)14	14	67887	67900	LSC
G013	A. tridactyla	PQ850005	p1	(T)11	11	70114	70124	LSC
G013	A. tridactyla	PQ850005	p3	(ATT)4	12	74337	74348	LSC
G013	A. tridactyla	PQ850005	p1	(T)10	10	75577	75586	LSC
G013	A. tridactyla	PQ850005	p3	(TTA)4	12	77647	77658	LSC
G013	A. tridactyla	PQ850005	p2	(TA)5	10	80139	80148	LSC
G013	A. tridactyla	PQ850005	p4	(TATT)3	12	80193	80204	LSC
G013	A. tridactyla	PQ850005	p1	(A)11	11	80675	80685	LSC
G013	A. tridactyla	PQ850005	p1	(T)15	15	82778	82792	IRb
G013	A. tridactyla	PQ850005	p1	(A)10	10	86469	86478	IRb
G013	A. tridactyla	PQ850005	p1	(T)10	10	90292	90301	IRb
G013	A. tridactyla	PQ850005	p1	(T)14	14	92709	92722	IRb
G013	A. tridactyla	PQ850005	p1	(T)15	15	93212	93226	IRb
G013	A. tridactyla	PQ850005	p4	(TTTC)4	16	94499	94514	IRb
G013	A. tridactyla	PQ850005	p5	(TTATT)3	15	96092	96106	IRb
G013	A. tridactyla	PQ850005	p1	(T)10	10	96419	96428	IRb
G013	A. tridactyla	PQ850005	p4	(CAAT)3	12	100739	100750	IRb
G013	A. tridactyla	PQ850005	p1	(A)10	10	119570	119579	SSC
G013	A. tridactyla	PQ850005	p4	(TTAA)3	12	121311	121322	SSC
G013	A. tridactyla	PQ850005	p1	(T)10	10	124160	124169	SSC
G013	A. tridactyla	PQ850005	p4	(AATT)3	12	125079	125090	SSC
G013	A. tridactyla	PQ850005	p5	(AAATT)3	15	125668	125682	IRa
G013	A. tridactyla	PQ850005	p4	(AATA)3	12	127114	127125	IRa
G013	A. tridactyla	PQ850005	p1	(A)10	10	128492	128501	IRa
G013	A. tridactyla	PQ850005	p4	(AATC)3	12	132332	132343	IRa
G013	A. tridactyla	PQ850005	p1	(T)10	10	134808	134817	IRa
G013	A. tridactyla	PQ850005	p1	(A)11	11	135025	135035	IRa
G013	A. tridactyla	PQ850005	p3	(TTC)5	15	139305	139319	IRa
G013	A. tridactyla	PQ850005	p1	(T)10	10	141212	141221	IRa
G014	A. waltonii	PQ850004	p1	(A)10	10	15462	15471	LSC
G014	A. waltonii	PQ850004	p1	(T)10	10	15747	15756	LSC
G014	A. waltonii	PQ850004	p5	(TATTA)4	20	15778	15797	LSC
G014	A. waltonii	PQ850004	p1	(C)13	13	19212	19224	LSC
G014	A. waltonii	PQ850004	p3	(ATA)4	12	19434	19445	LSC
G014	A. waltonii	PQ850004	p1	(T)10	10	22143	22152	LSC
G014	A. waltonii	PQ850004	p2	(AT)6	12	24025	24036	LSC
G014	A. waltonii	PQ850004	p4	(TAAT)3	12	24327	24338	LSC
G014	A. waltonii	PQ850004	p1	(A)13	13	25005	25017	LSC
G014	A. waltonii	PQ850004	p1	(T)16	16	26445	26460	LSC
G014	A. waltonii	PQ850004	p1	(A)10	10	27136	27145	LSC
G014	A. waltonii	PQ850004	p1	(A)10	10	31757	31766	LSC
G014	A. waltonii	PQ850004	p1	(A)10	10	32183	32192	LSC
G014	A. waltonii	PQ850004	p2	(TA)5	10	32406	32415	LSC
G014	A. waltonii	PQ850004	p1	(A)10	10	36884	36893	LSC
G014	A. waltonii	PQ850004	p1	(T)10	10	36999	37008	LSC
G014	A. waltonii	PQ850004	p1	(T)10	10	39816	39825	LSC
G014	A. waltonii	PQ850004	p4	(ATTT)2	8	41728	41736	LSC
G014	A. waltonii	PQ850004	p1	(T)12	12	43326	43337	LSC
G014	A. waltonii	PQ850004	p4	(AATA)3	12	43669	43681	LSC
G014	A. waltonii	PQ850004	p2	(AT)5	10	44603	44612	LSC
G014	A. waltonii	PQ850004	p2	(TA)7	14	44742	44755	LSC
G014	A. waltonii	PQ850004	p3	(TTC)4	12	48224	48235	LSC
G014	A. waltonii	PQ850004	p2	(AT)6	12	49409	49420	LSC
G014	A. waltonii	PQ850004	p1	(A)11	11	55341	55351	LSC
G014	A. waltonii	PQ850004	p1	(A)10	10	55523	55532	LSC
G014	A. waltonii	PQ850004	p2	(AT)6	12	55534	55545	LSC
G014	A. waltonii	PQ850004	p1	(T)10	10	57349	57358	LSC
G014	A. waltonii	PQ850004	p2	(AT)7	14	59936	59949	LSC
G014	A. waltonii	PQ850004	p1	(A)14	14	60048	60061	LSC
G014	A. waltonii	PQ850004	p4	(AATC)3	12	60673	60684	LSC
G014	A. waltonii	PQ850004	p1	(T)11	11	63967	63977	LSC
G014	A. waltonii	PQ850004	p4	(TTTA)3	12	64074	64085	LSC
G014	A. waltonii	PQ850004	p1	(T)11	11	68167	68177	LSC
G014	A. waltonii	PQ850004	p1	(T)12	12	70391	70402	LSC
G014	A. waltonii	PQ850004	p1	(A)10	10	73657	73666	LSC
G014	A. waltonii	PQ850004	p3	(ATT)4	12	74617	74628	LSC
G014	A. waltonii	PQ850004	p1	(T)13	13	75857	75869	LSC
G014	A. waltonii	PQ850004	p3	(TTA)4	12	77930	77941	LSC
G014	A. waltonii	PQ850004	p2	(TA)5	10	80418	80427	LSC
G014	A. waltonii	PQ850004	p4	(TATT)3	12	80472	80483	LSC
G014	A. waltonii	PQ850004	p1	(A)11	11	80954	80964	LSC
G014	A. waltonii	PQ850004	p1	(T)13	13	83057	83069	IRb
G014	A. waltonii	PQ850004	p1	(A)11	11	86746	86756	IRb
G014	A. waltonii	PQ850004	p1	(A)9	9	87849	87858	IRb
G014	A. waltonii	PQ850004	p1	(T)10	10	90566	90575	IRb
G014	A. waltonii	PQ850004	p1	(T)15	15	92983	92997	IRb
G014	A. waltonii	PQ850004	p1	(T)15	15	93487	93501	IRb
G014	A. waltonii	PQ850004	p4	(TTTC)4	16	94774	94789	IRb
G014	A. waltonii	PQ850004	p1	(T)10	10	96675	96684	IRb
G014	A. waltonii	PQ850004	p4	(CAAT)3	12	100995	101006	IRb
G014	A. waltonii	PQ850004	p1	(A)10	10	119858	119867	SSC
G014	A. waltonii	PQ850004	p4	(TTAA)3	12	121608	121619	SSC
G014	A. waltonii	PQ850004	p1	(T)12	12	124451	124462	SSC
G014	A. waltonii	PQ850004	p4	(AATT)3	12	125363	125374	SSC
G014	A. waltonii	PQ850004	p5	(AAATT)3	15	126016	126030	SSC
G014	A. waltonii	PQ850004	p4	(AATA)3	12	127462	127473	IRa
G014	A. waltonii	PQ850004	p1	(A)10	10	128840	128849	IRa
G014	A. waltonii	PQ850004	p4	(AATC)3	12	132684	132695	IRa
G014	A. waltonii	PQ850004	p3	(TTC)4	12	139662	139673	IRa
G014	A. waltonii	PQ850004	p1	(T)10	10	141566	141575	IRa
G015	A. desertorum var. desertorum 1	PQ850003	p1	(A)12	12	15478	15489	LSC
G015	A. desertorum var. desertorum 1	PQ850003	p1	(T)12	12	15757	15768	LSC
G015	A. desertorum var. desertorum 1	PQ850003	p1	(A)10	10	18279	18288	LSC
G015	A. desertorum var. desertorum 1	PQ850003	p1	(A)10	10	18522	18531	LSC
G015	A. desertorum var. desertorum 1	PQ850003	p1	(C)10	10	19220	19229	LSC
G015	A. desertorum var. desertorum 1	PQ850003	p3	(ATA)4	12	19439	19450	LSC
G015	A. desertorum var. desertorum 1	PQ850003	p2	(AT)7	14	24028	24041	LSC
G015	A. desertorum var. desertorum 1	PQ850003	p4	(TAAT)3	12	24332	24343	LSC
G015	A. desertorum var. desertorum 1	PQ850003	p1	(A)15	15	25013	25027	LSC
G015	A. desertorum var. desertorum 1	PQ850003	p1	(T)17	17	26455	26471	LSC
G015	A. desertorum var. desertorum 1	PQ850003	p1	(A)10	10	27147	27156	LSC
G015	A. desertorum var. desertorum 1	PQ850003	p1	(A)10	10	31786	31795	LSC
G015	A. desertorum var. desertorum 1	PQ850003	p1	(A)10	10	32212	32221	LSC
G015	A. desertorum var. desertorum 1	PQ850003	p2	(TA)5	10	32435	32444	LSC
G015	A. desertorum var. desertorum 1	PQ850003	p1	(T)11	11	37028	37038	LSC
G015	A. desertorum var. desertorum 1	PQ850003	p1	(T)14	14	38759	38772	LSC
G015	A. desertorum var. desertorum 1	PQ850003	p1	(T)10	10	39862	39871	LSC
G015	A. desertorum var. desertorum 1	PQ850003	p4	(ATTT)2	8	41774	41782	LSC
G015	A. desertorum var. desertorum 1	PQ850003	p1	(T)12	12	43371	43382	LSC
G015	A. desertorum var. desertorum 1	PQ850003	p1	(A)12	12	43589	43600	LSC
G015	A. desertorum var. desertorum 1	PQ850003	p4	(AATA)2	8	43716	43724	LSC
G015	A. desertorum var. desertorum 1	PQ850003	p2	(AT)5	10	44647	44656	LSC
G015	A. desertorum var. desertorum 1	PQ850003	p2	(TA)8	16	44786	44801	LSC
G015	A. desertorum var. desertorum 1	PQ850003	p1	(T)10	10	44802	44811	LSC
G015	A. desertorum var. desertorum 1	PQ850003	p3	(TTC)4	12	48271	48282	LSC
G015	A. desertorum var. desertorum 1	PQ850003	p1	(T)11	11	48460	48470	LSC
G015	A. desertorum var. desertorum 1	PQ850003	p1	(A)12	12	49324	49335	LSC
G015	A. desertorum var. desertorum 1	PQ850003	p2	(AT)6	12	49464	49475	LSC
G015	A. desertorum var. desertorum 1	PQ850003	p1	(T)10	10	55385	55394	LSC
G015	A. desertorum var. desertorum 1	PQ850003	p1	(A)12	12	55397	55408	LSC
G015	A. desertorum var. desertorum 1	PQ850003	p1	(A)13	13	55575	55587	LSC
G015	A. desertorum var. desertorum 1	PQ850003	p1	(T)12	12	57402	57413	LSC
G015	A. desertorum var. desertorum 1	PQ850003	p2	(AT)7	14	59972	59985	LSC
G015	A. desertorum var. desertorum 1	PQ850003	p1	(A)15	15	60072	60086	LSC
G015	A. desertorum var. desertorum 1	PQ850003	p4	(AATC)3	12	60698	60709	LSC
G015	A. desertorum var. desertorum 1	PQ850003	p4	(TTTA)3	12	64084	64095	LSC
G015	A. desertorum var. desertorum 1	PQ850003	p1	(T)15	15	68200	68214	LSC
G015	A. desertorum var. desertorum 1	PQ850003	p1	(T)15	15	70428	70442	LSC
G015	A. desertorum var. desertorum 1	PQ850003	p3	(ATT)4	12	74655	74666	LSC
G015	A. desertorum var. desertorum 1	PQ850003	p1	(T)12	12	75895	75906	LSC
G015	A. desertorum var. desertorum 1	PQ850003	p3	(TTA)6	18	77967	77984	LSC
G015	A. desertorum var. desertorum 1	PQ850003	p1	(T)10	10	78169	78178	LSC
G015	A. desertorum var. desertorum 1	PQ850003	p2	(TA)5	10	80415	80424	LSC
G015	A. desertorum var. desertorum 1	PQ850003	p4	(TATT)3	12	80469	80480	LSC
G015	A. desertorum var. desertorum 1	PQ850003	p1	(A)10	10	80951	80960	LSC
G015	A. desertorum var. desertorum 1	PQ850003	p1	(T)10	10	83054	83063	IRb
G015	A. desertorum var. desertorum 1	PQ850003	p1	(A)10	10	86746	86755	IRb
G015	A. desertorum var. desertorum 1	PQ850003	p1	(T)10	10	90568	90577	IRb
G015	A. desertorum var. desertorum 1	PQ850003	p1	(T)20	20	92985	93004	IRb
G015	A. desertorum var. desertorum 1	PQ850003	p1	(T)16	16	93494	93509	IRb
G015	A. desertorum var. desertorum 1	PQ850003	p4	(TTTC)4	16	94782	94797	IRb
G015	A. desertorum var. desertorum 1	PQ850003	p3	(TTA)4	12	96366	96377	IRb
G015	A. desertorum var. desertorum 1	PQ850003	p1	(T)10	10	96689	96698	IRb
G015	A. desertorum var. desertorum 1	PQ850003	p4	(CAAT)3	12	101009	101020	IRb
G015	A. desertorum var. desertorum 1	PQ850003	p1	(A)10	10	119872	119881	SSC
G015	A. desertorum var. desertorum 1	PQ850003	p2	(AT)4	8	121577	121584	SSC
G015	A. desertorum var. desertorum 1	PQ850003	p5	(TATAT)2	10	121587	121596	SSC
G015	A. desertorum var. desertorum 1	PQ850003	p4	(AATT)3	12	125353	125364	SSC
G015	A. desertorum var. desertorum 1	PQ850003	p1	(T)10	10	125788	125797	SSC
G015	A. desertorum var. desertorum 1	PQ850003	p4	(AATA)3	12	127446	127457	IRa
G015	A. desertorum var. desertorum 1	PQ850003	p1	(A)10	10	128824	128833	IRa
G015	A. desertorum var. desertorum 1	PQ850003	p1	(T)10	10	132287	132296	IRa
G015	A. desertorum var. desertorum 1	PQ850003	p4	(AATC)3	12	132667	132678	IRa
G015	A. desertorum var. desertorum 1	PQ850003	p1	(T)12	12	135135	135146	IRa
G015	A. desertorum var. desertorum 1	PQ850003	p1	(T)10	10	141554	141563	IRa
G016	A. desertorum var. desertorum 2	PQ850002	p1	(A)13	13	15478	15490	LSC
G016	A. desertorum var. desertorum 2	PQ850002	p1	(T)12	12	15758	15769	LSC
G016	A. desertorum var. desertorum 2	PQ850002	p3	(ATT)5	15	15786	15800	LSC
G016	A. desertorum var. desertorum 2	PQ850002	p1	(A)10	10	18286	18295	LSC
G016	A. desertorum var. desertorum 2	PQ850002	p1	(A)10	10	18529	18538	LSC
G016	A. desertorum var. desertorum 2	PQ850002	p1	(C)10	10	19227	19236	LSC
G016	A. desertorum var. desertorum 2	PQ850002	p2	(AT)7	14	24035	24048	LSC
G016	A. desertorum var. desertorum 2	PQ850002	p1	(A)17	17	25020	25036	LSC
G016	A. desertorum var. desertorum 2	PQ850002	p1	(T)16	16	26464	26479	LSC
G016	A. desertorum var. desertorum 2	PQ850002	p1	(A)10	10	27155	27164	LSC
G016	A. desertorum var. desertorum 2	PQ850002	p1	(A)10	10	31794	31803	LSC
G016	A. desertorum var. desertorum 2	PQ850002	p1	(A)10	10	32220	32229	LSC
G016	A. desertorum var. desertorum 2	PQ850002	p1	(T)11	11	37036	37046	LSC
G016	A. desertorum var. desertorum 2	PQ850002	p1	(T)15	15	38767	38781	LSC
G016	A. desertorum var. desertorum 2	PQ850002	p1	(T)10	10	39871	39880	LSC
G016	A. desertorum var. desertorum 2	PQ850002	p1	(T)13	13	41792	41804	LSC
G016	A. desertorum var. desertorum 2	PQ850002	p1	(T)13	13	43380	43392	LSC
G016	A. desertorum var. desertorum 2	PQ850002	p1	(A)13	13	43599	43611	LSC
G016	A. desertorum var. desertorum 2	PQ850002	p2	(TA)8	16	44797	44812	LSC
G016	A. desertorum var. desertorum 2	PQ850002	p1	(T)10	10	44813	44822	LSC
G016	A. desertorum var. desertorum 2	PQ850002	p1	(T)12	12	48471	48482	LSC
G016	A. desertorum var. desertorum 2	PQ850002	p1	(A)12	12	49335	49346	LSC
G016	A. desertorum var. desertorum 2	PQ850002	p2	(AT)6	12	49475	49486	LSC
G016	A. desertorum var. desertorum 2	PQ850002	p1	(T)10	10	55396	55405	LSC
G016	A. desertorum var. desertorum 2	PQ850002	p1	(A)11	11	55408	55418	LSC
G016	A. desertorum var. desertorum 2	PQ850002	p1	(A)13	13	55586	55598	LSC
G016	A. desertorum var. desertorum 2	PQ850002	p1	(T)11	11	57413	57423	LSC
G016	A. desertorum var. desertorum 2	PQ850002	p2	(AT)7	14	59982	59995	LSC
G016	A. desertorum var. desertorum 2	PQ850002	p1	(A)15	15	60082	60096	LSC
G016	A. desertorum var. desertorum 2	PQ850002	p1	(T)15	15	68238	68252	LSC
G016	A. desertorum var. desertorum 2	PQ850002	p1	(T)14	14	70466	70479	LSC
G016	A. desertorum var. desertorum 2	PQ850002	p1	(T)12	12	75932	75943	LSC
G016	A. desertorum var. desertorum 2	PQ850002	p1	(T)10	10	78200	78209	LSC
G016	A. desertorum var. desertorum 2	PQ850002	p1	(A)10	10	80982	80991	LSC
G016	A. desertorum var. desertorum 2	PQ850002	p1	(T)10	10	83085	83094	IRb
G016	A. desertorum var. desertorum 2	PQ850002	p1	(A)11	11	86777	86787	IRb
G016	A. desertorum var. desertorum 2	PQ850002	p1	(T)10	10	90600	90609	IRb
G016	A. desertorum var. desertorum 2	PQ850002	p1	(T)20	20	93017	93036	IRb
G016	A. desertorum var. desertorum 2	PQ850002	p1	(T)16	16	93526	93541	IRb
G016	A. desertorum var. desertorum 2	PQ850002	p1	(T)10	10	96755	96764	IRb
G016	A. desertorum var. desertorum 2	PQ850002	p1	(A)10	10	119938	119947	IRb
G016	A. desertorum var. desertorum 2	PQ850002	p1	(T)10	10	125872	125881	SSC
G016	A. desertorum var. desertorum 2	PQ850002	p1	(A)10	10	128908	128917	IRa
G016	A. desertorum var. desertorum 2	PQ850002	p1	(T)10	10	132376	132385	IRa
G016	A. desertorum var. desertorum 2	PQ850002	p1	(T)11	11	135224	135234	IRa
G016	A. desertorum var. desertorum 2	PQ850002	p1	(T)10	10	141642	141651	IRa
G020	A. pratti	PQ850001	p1	(A)11	11	15460	15470	LSC
G020	A. pratti	PQ850001	p1	(T)13	13	15738	15750	LSC
G020	A. pratti	PQ850001	p1	(A)10	10	17818	17827	LSC
G020	A. pratti	PQ850001	p1	(A)10	10	18262	18271	LSC
G020	A. pratti	PQ850001	p1	(A)10	10	18505	18514	LSC
G020	A. pratti	PQ850001	p1	(C)12	12	19203	19214	LSC
G020	A. pratti	PQ850001	p3	(ATA)4	12	19424	19435	LSC
G020	A. pratti	PQ850001	p1	(T)10	10	22145	22154	LSC
G020	A. pratti	PQ850001	p2	(AT)7	14	24018	24031	LSC
G020	A. pratti	PQ850001	p4	(TAAT)3	12	24322	24333	LSC
G020	A. pratti	PQ850001	p1	(A)15	15	25003	25017	LSC
G020	A. pratti	PQ850001	p1	(T)16	16	26445	26460	LSC
G020	A. pratti	PQ850001	p1	(A)10	10	27136	27145	LSC
G020	A. pratti	PQ850001	p1	(A)10	10	31775	31784	LSC
G020	A. pratti	PQ850001	p1	(A)10	10	32201	32210	LSC
G020	A. pratti	PQ850001	p2	(TA)5	10	32424	32433	LSC
G020	A. pratti	PQ850001	p1	(A)12	12	36902	36913	LSC
G020	A. pratti	PQ850001	p1	(T)11	11	37019	37029	LSC
G020	A. pratti	PQ850001	p1	(T)14	14	38750	38763	LSC
G020	A. pratti	PQ850001	p1	(T)10	10	39853	39862	LSC
G020	A. pratti	PQ850001	p4	(ATTT)2	8	41765	41773	LSC
G020	A. pratti	PQ850001	p1	(T)12	12	43362	43373	LSC
G020	A. pratti	PQ850001	p1	(A)12	12	43580	43591	LSC
G020	A. pratti	PQ850001	p4	(AATA)2	8	43707	43715	LSC
G020	A. pratti	PQ850001	p2	(AT)5	10	44638	44647	LSC
G020	A. pratti	PQ850001	p2	(TA)7	14	44777	44790	LSC
G020	A. pratti	PQ850001	p3	(TTC)4	12	48258	48269	LSC
G020	A. pratti	PQ850001	p1	(A)11	11	49308	49318	LSC
G020	A. pratti	PQ850001	p2	(AT)6	12	49447	49458	LSC
G020	A. pratti	PQ850001	p1	(T)10	10	55368	55377	LSC
G020	A. pratti	PQ850001	p1	(A)12	12	55380	55391	LSC
G020	A. pratti	PQ850001	p1	(A)12	12	55559	55570	LSC
G020	A. pratti	PQ850001	p1	(T)11	11	57385	57395	LSC
G020	A. pratti	PQ850001	p2	(AT)7	14	59954	59967	LSC
G020	A. pratti	PQ850001	p1	(A)14	14	60054	60067	LSC
G020	A. pratti	PQ850001	p4	(AATC)3	12	60679	60690	LSC
G020	A. pratti	PQ850001	p4	(TTTA)3	12	64065	64076	LSC
G020	A. pratti	PQ850001	p1	(T)14	14	68175	68188	LSC
G020	A. pratti	PQ850001	p1	(T)13	13	70402	70414	LSC
G020	A. pratti	PQ850001	p3	(ATT)4	12	74627	74638	LSC
G020	A. pratti	PQ850001	p1	(T)11	11	75867	75877	LSC
G020	A. pratti	PQ850001	p3	(TTA)4	12	77938	77949	LSC
G020	A. pratti	PQ850001	p1	(T)11	11	78139	78149	LSC
G020	A. pratti	PQ850001	p2	(TA)5	10	80438	80447	LSC
G020	A. pratti	PQ850001	p4	(TATT)3	12	80492	80503	LSC
G020	A. pratti	PQ850001	p1	(A)10	10	80974	80983	LSC
G020	A. pratti	PQ850001	p1	(A)11	11	86768	86778	IRb
G020	A. pratti	PQ850001	p1	(T)10	10	90591	90600	IRb
G020	A. pratti	PQ850001	p1	(T)19	19	93008	93026	IRb
G020	A. pratti	PQ850001	p1	(T)17	17	93516	93532	IRb
G020	A. pratti	PQ850001	p4	(TTTC)4	16	94805	94820	IRb
G020	A. pratti	PQ850001	p1	(T)10	10	96706	96715	IRb
G020	A. pratti	PQ850001	p4	(CAAT)3	12	101026	101037	IRb
G020	A. pratti	PQ850001	p1	(A)10	10	119889	119898	SSC
G020	A. pratti	PQ850001	p4	(AATT)3	12	125374	125385	SSC
G020	A. pratti	PQ850001	p1	(T)10	10	125809	125818	SSC
G020	A. pratti	PQ850001	p4	(AATA)3	12	127467	127478	IRa
G020	A. pratti	PQ850001	p1	(A)10	10	128845	128854	IRa
G020	A. pratti	PQ850001	p1	(T)10	10	132308	132317	IRa
G020	A. pratti	PQ850001	p4	(AATC)3	12	132688	132699	IRa
G020	A. pratti	PQ850001	p1	(T)11	11	135156	135166	IRa
G020	A. pratti	PQ850001	p1	(T)10	10	141574	141583	IRa
G021	A. desertorum var. tongolensis	PQ850019	p1	(A)12	12	15466	15477	LSC
G021	A. desertorum var. tongolensis	PQ850019	p1	(T)13	13	15745	15757	LSC
G021	A. desertorum var. tongolensis	PQ850019	p1	(A)10	10	17825	17834	LSC
G021	A. desertorum var. tongolensis	PQ850019	p1	(A)10	10	18269	18278	LSC
G021	A. desertorum var. tongolensis	PQ850019	p1	(C)13	13	19209	19221	LSC
G021	A. desertorum var. tongolensis	PQ850019	p3	(ATA)4	12	19431	19442	LSC
G021	A. desertorum var. tongolensis	PQ850019	p1	(T)10	10	22152	22161	LSC
G021	A. desertorum var. tongolensis	PQ850019	p2	(AT)7	14	24025	24038	LSC
G021	A. desertorum var. tongolensis	PQ850019	p4	(TAAT)3	12	24329	24340	LSC
G021	A. desertorum var. tongolensis	PQ850019	p1	(A)14	14	25010	25023	LSC
G021	A. desertorum var. tongolensis	PQ850019	p1	(T)16	16	26451	26466	LSC
G021	A. desertorum var. tongolensis	PQ850019	p1	(A)10	10	27142	27151	LSC
G021	A. desertorum var. tongolensis	PQ850019	p1	(A)10	10	31781	31790	LSC
G021	A. desertorum var. tongolensis	PQ850019	p1	(A)10	10	32207	32216	LSC
G021	A. desertorum var. tongolensis	PQ850019	p2	(TA)5	10	32430	32439	LSC
G021	A. desertorum var. tongolensis	PQ850019	p1	(T)11	11	37023	37033	LSC
G021	A. desertorum var. tongolensis	PQ850019	p1	(T)14	14	38754	38767	LSC
G021	A. desertorum var. tongolensis	PQ850019	p1	(T)10	10	39857	39866	LSC
G021	A. desertorum var. tongolensis	PQ850019	p4	(ATTT)2	8	41769	41777	LSC
G021	A. desertorum var. tongolensis	PQ850019	p1	(T)12	12	43368	43379	LSC
G021	A. desertorum var. tongolensis	PQ850019	p1	(A)13	13	43586	43598	LSC
G021	A. desertorum var. tongolensis	PQ850019	p4	(AATA)2	8	43714	43722	LSC
G021	A. desertorum var. tongolensis	PQ850019	p2	(AT)5	10	44645	44654	LSC
G021	A. desertorum var. tongolensis	PQ850019	p2	(TA)9	18	44784	44801	LSC
G021	A. desertorum var. tongolensis	PQ850019	p3	(TTC)4	12	48269	48280	LSC
G021	A. desertorum var. tongolensis	PQ850019	p1	(A)12	12	49319	49330	LSC
G021	A. desertorum var. tongolensis	PQ850019	p2	(AT)6	12	49459	49470	LSC
G021	A. desertorum var. tongolensis	PQ850019	p1	(T)10	10	55380	55389	LSC
G021	A. desertorum var. tongolensis	PQ850019	p1	(A)12	12	55392	55403	LSC
G021	A. desertorum var. tongolensis	PQ850019	p1	(A)16	16	55568	55583	LSC
G021	A. desertorum var. tongolensis	PQ850019	p1	(T)10	10	57398	57407	LSC
G021	A. desertorum var. tongolensis	PQ850019	p1	(AT)7	14	59966	59979	LSC
G021	A. desertorum var. tongolensis	PQ850019	p1	(A)14	14	60066	60079	LSC
G021	A. desertorum var. tongolensis	PQ850019	p4	(AATC)3	12	60691	60702	LSC
G021	A. desertorum var. tongolensis	PQ850019	p4	(TTTA)3	12	64077	64088	LSC
G021	A. desertorum var. tongolensis	PQ850019	p1	(T)14	14	68187	68200	LSC
G021	A. desertorum var. tongolensis	PQ850019	p1	(T)14	14	70414	70427	LSC
G021	A. desertorum var. tongolensis	PQ850019	p3	(ATT)4	12	74640	74651	LSC
G021	A. desertorum var. tongolensis	PQ850019	p1	(T)11	11	75880	75890	LSC
G021	A. desertorum var. tongolensis	PQ850019	p3	(TTA)4	12	77951	77962	LSC
G021	A. desertorum var. tongolensis	PQ850019	p1	(T)11	11	78152	78162	LSC
G021	A. desertorum var. tongolensis	PQ850019	p2	(TA)5	10	80451	80460	LSC
G021	A. desertorum var. tongolensis	PQ850019	p4	(TATT)3	12	80505	80516	LSC
G021	A. desertorum var. tongolensis	PQ850019	p1	(A)10	10	80987	80996	LSC
G021	A. desertorum var. tongolensis	PQ850019	p1	(T)10	10	83090	83099	IRb
G021	A. desertorum var. tongolensis	PQ850019	p1	(A)10	10	86782	86791	IRb
G021	A. desertorum var. tongolensis	PQ850019	p1	(T)10	10	90604	90613	IRb
G021	A. desertorum var. tongolensis	PQ850019	p1	(T)18	18	93021	93038	IRb
G021	A. desertorum var. tongolensis	PQ850019	p1	(T)19	19	93528	93546	IRb
G021	A. desertorum var. tongolensis	PQ850019	p4	(TTTC)4	16	94819	94834	IRb
G021	A. desertorum var. tongolensis	PQ850019	p1	(T)10	10	96720	96729	IRb
G021	A. desertorum var. tongolensis	PQ850019	p4	(CAAT)3	12	101040	101051	IRb
G021	A. desertorum var. tongolensis	PQ850019	p1	(A)10	10	119903	119912	SSC
G021	A. desertorum var. tongolensis	PQ850019	p1	(T)10	10	124484	124493	SSC
G021	A. desertorum var. tongolensis	PQ850019	p4	(AATT)3	12	125390	125401	SSC
G021	A. desertorum var. tongolensis	PQ850019	p1	(T)10	10	125825	125834	SSC
G021	A. desertorum var. tongolensis	PQ850019	p4	(AATA)3	12	127483	127494	IRa
G021	A. desertorum var. tongolensis	PQ850019	p1	(A)10	10	128861	128870	IRa
G021	A. desertorum var. tongolensis	PQ850019	p1	(T)10	10	132324	132333	IRa
G021	A. desertorum var. tongolensis	PQ850019	p4	(AATC)3	12	132704	132715	IRa
G021	A. desertorum var. tongolensis	PQ850019	p1	(T)10	10	135172	135181	IRa
G021	A. desertorum var. tongolensis	PQ850019	p1	(T)10	10	141589	141598	IRa
G022	A. desertorum var. desertorum 3	PQ850018	p1	(A)12	12	15476	15487	LSC
G022	A. desertorum var. desertorum 3	PQ850018	p1	(T)14	14	15755	15768	LSC
G022	A. desertorum var. desertorum 3	PQ850018	p1	(A)10	10	18521	18530	LSC
G022	A. desertorum var. desertorum 3	PQ850018	p3	(ATA)4	12	19437	19448	LSC
G022	A. desertorum var. desertorum 3	PQ850018	p1	(T)10	10	22146	22155	LSC
G022	A. desertorum var. desertorum 3	PQ850018	p2	(AT)6	12	24026	24037	LSC
G022	A. desertorum var. desertorum 3	PQ850018	p4	(TAAT)3	12	24328	24339	LSC
G022	A. desertorum var. desertorum 3	PQ850018	p1	(A)10	10	25010	25019	LSC
G022	A. desertorum var. desertorum 3	PQ850018	p1	(T)19	19	26447	26465	LSC
G022	A. desertorum var. desertorum 3	PQ850018	p1	(A)10	10	27141	27150	LSC
G022	A. desertorum var. desertorum 3	PQ850018	p1	(T)10	10	30410	30419	LSC
G022	A. desertorum var. desertorum 3	PQ850018	p1	(A)10	10	31763	31772	LSC
G022	A. desertorum var. desertorum 3	PQ850018	p1	(A)10	10	32189	32198	LSC
G022	A. desertorum var. desertorum 3	PQ850018	p2	(TA)5	10	32412	32421	LSC
G022	A. desertorum var. desertorum 3	PQ850018	p1	(T)13	13	38734	38746	LSC
G022	A. desertorum var. desertorum 3	PQ850018	p1	(T)10	10	39825	39834	LSC
G022	A. desertorum var. desertorum 3	PQ850018	p4	(ATTT)2	8	41737	41744	LSC
G022	A. desertorum var. desertorum 3	PQ850018	p1	(T)12	12	43339	43350	LSC
G022	A. desertorum var. desertorum 3	PQ850018	p4	(AATA)2	8	43682	43789	LSC
G022	A. desertorum var. desertorum 3	PQ850018	p2	(AT)5	10	44613	44622	LSC
G022	A. desertorum var. desertorum 3	PQ850018	p2	(TA)7	14	44752	44765	LSC
G022	A. desertorum var. desertorum 3	PQ850018	p1	(T)10	10	44766	44775	LSC
G022	A. desertorum var. desertorum 3	PQ850018	p1	(A)10	10	45476	45485	LSC
G022	A. desertorum var. desertorum 3	PQ850018	p3	(TTC)4	12	48236	48247	LSC
G022	A. desertorum var. desertorum 3	PQ850018	p1	(T)11	11	48425	48435	LSC
G022	A. desertorum var. desertorum 3	PQ850018	p1	(A)11	11	49287	49297	LSC
G022	A. desertorum var. desertorum 3	PQ850018	p2	(AT)6	12	49426	49437	LSC
G022	A. desertorum var. desertorum 3	PQ850018	p1	(A)13	13	55358	55370	LSC
G022	A. desertorum var. desertorum 3	PQ850018	p1	(A)12	12	55538	55549	LSC
G022	A. desertorum var. desertorum 3	PQ850018	p2	(AT)6	12	59939	59950	LSC
G022	A. desertorum var. desertorum 3	PQ850018	p1	(A)14	14	60085	60098	LSC
G022	A. desertorum var. desertorum 3	PQ850018	p4	(AATC)3	12	60711	60722	LSC
G022	A. desertorum var. desertorum 3	PQ850018	p4	(TTTA)3	12	64115	64126	LSC
G022	A. desertorum var. desertorum 3	PQ850018	p1	(T)14	14	68232	68245	LSC
G022	A. desertorum var. desertorum 3	PQ850018	p1	(T)16	16	70481	70496	LSC
G022	A. desertorum var. desertorum 3	PQ850018	p3	(TAA)5	15	72434	72448	LSC
G022	A. desertorum var. desertorum 3	PQ850018	p3	(ATT)4	12	74710	74721	LSC
G022	A. desertorum var. desertorum 3	PQ850018	p1	(T)12	12	75950	75961	LSC
G022	A. desertorum var. desertorum 3	PQ850018	p3	(TTA)6	18	78023	78040	LSC
G022	A. desertorum var. desertorum 3	PQ850018	p2	(TA)5	10	80506	80515	LSC
G022	A. desertorum var. desertorum 3	PQ850018	p4	(TATT)3	12	80560	80571	LSC
G022	A. desertorum var. desertorum 3	PQ850018	p1	(T)10	10	83144	83153	IRb
G022	A. desertorum var. desertorum 3	PQ850018	p1	(A)10	10	86840	86849	IRb
G022	A. desertorum var. desertorum 3	PQ850018	p1	(T)10	10	90662	90671	IRb
G022	A. desertorum var. desertorum 3	PQ850018	p1	(T)16	16	93080	93095	IRb
G022	A. desertorum var. desertorum 3	PQ850018	p1	(T)17	17	93585	93601	IRb
G022	A. desertorum var. desertorum 3	PQ850018	p4	(TTTC)4	16	94874	94889	IRb
G022	A. desertorum var. desertorum 3	PQ850018	p1	(T)10	10	96775	96784	IRb
G022	A. desertorum var. desertorum 3	PQ850018	p4	(CAAT)3	12	101095	101106	IRb
G022	A. desertorum var. desertorum 3	PQ850018	p1	(A)12	12	119958	119969	SSC
G022	A. desertorum var. desertorum 3	PQ850018	p1	(T)11	11	120427	120437	SSC
G022	A. desertorum var. desertorum 3	PQ850018	p4	(AATT)3	12	125465	125476	SSC
G022	A. desertorum var. desertorum 3	PQ850018	p1	(T)10	10	125900	125909	SSC
G022	A. desertorum var. desertorum 3	PQ850018	p5	(AAATT)3	15	126117	126131	SSC
G022	A. desertorum var. desertorum 3	PQ850018	p1	(A)10	10	127326	127335	IRa
G022	A. desertorum var. desertorum 3	PQ850018	p4	(AATA)3	12	127563	127574	IRa
G022	A. desertorum var. desertorum 3	PQ850018	p1	(A)10	10	128941	128950	IRa
G022	A. desertorum var. desertorum 3	PQ850018	p4	(AATC)3	12	132766	132777	IRa
G022	A. desertorum var. desertorum 3	PQ850018	p1	(T)10	10	135242	135251	IRa
G022	A. desertorum var. desertorum 3	PQ850018	p1	(A)11	11	141193	141203	IRa
G022	A. desertorum var. desertorum 3	PQ850018	p1	(T)12	12	141661	141672	IRa
G023	A. eriopoda var. eriopoda 1	PQ850017	p1	(A)13	13	15472	15484	LSC
G023	A. eriopoda var. eriopoda 1	PQ850017	p1	(T)13	13	15752	15764	LSC
G023	A. eriopoda var. eriopoda 1	PQ850017	p1	(A)10	10	17832	17841	LSC
G023	A. eriopoda var. eriopoda 1	PQ850017	p1	(A)11	11	18276	18286	LSC
G023	A. eriopoda var. eriopoda 1	PQ850017	p1	(A)10	10	18520	18529	LSC
G023	A. eriopoda var. eriopoda 1	PQ850017	p1	(C)10	10	19218	19227	LSC
G023	A. eriopoda var. eriopoda 1	PQ850017	p3	(ATA)4	12	19437	19448	LSC
G023	A. eriopoda var. eriopoda 1	PQ850017	p2	(AT)7	14	24030	24043	LSC
G023	A. eriopoda var. eriopoda 1	PQ850017	p4	(TAAT)3	12	24334	24345	LSC
G023	A. eriopoda var. eriopoda 1	PQ850017	p1	(A)13	13	25015	25027	LSC
G023	A. eriopoda var. eriopoda 1	PQ850017	p1	(T)16	16	26455	26470	LSC
G023	A. eriopoda var. eriopoda 1	PQ850017	p1	(A)10	10	27146	27155	LSC
G023	A. eriopoda var. eriopoda 1	PQ850017	p1	(A)10	10	31785	31794	LSC
G023	A. eriopoda var. eriopoda 1	PQ850017	p1	(A)10	10	32211	32220	LSC
G023	A. eriopoda var. eriopoda 1	PQ850017	p2	(TA)5	10	32434	32443	LSC
G023	A. eriopoda var. eriopoda 1	PQ850017	p1	(T)11	11	37027	37037	LSC
G023	A. eriopoda var. eriopoda 1	PQ850017	p1	(T)14	14	38758	38771	LSC
G023	A. eriopoda var. eriopoda 1	PQ850017	p1	(T)10	10	39861	39870	LSC
G023	A. eriopoda var. eriopoda 1	PQ850017	p4	(ATTT)2	8	41773	41780	LSC
G023	A. eriopoda var. eriopoda 1	PQ850017	p1	(T)12	12	43369	43380	LSC
G023	A. eriopoda var. eriopoda 1	PQ850017	p1	(A)13	13	43587	43599	LSC
G023	A. eriopoda var. eriopoda 1	PQ850017	p4	(AATA)2	8	43715	43722	LSC
G023	A. eriopoda var. eriopoda 1	PQ850017	p2	(AT)5	10	44646	44655	LSC
G023	A. eriopoda var. eriopoda 1	PQ850017	p2	(TA)9	18	44785	44802	LSC
G023	A. eriopoda var. eriopoda 1	PQ850017	p3	(TTC)4	12	48270	48281	LSC
G023	A. eriopoda var. eriopoda 1	PQ850017	p1	(A)12	12	49320	49331	LSC
G023	A. eriopoda var. eriopoda 1	PQ850017	p2	(AT)6	12	49460	49471	LSC
G023	A. eriopoda var. eriopoda 1	PQ850017	p1	(T)10	10	55381	55390	LSC
G023	A. eriopoda var. eriopoda 1	PQ850017	p1	(A)12	12	55393	55404	LSC
G023	A. eriopoda var. eriopoda 1	PQ850017	p1	(A)13	13	55572	55584	LSC
G023	A. eriopoda var. eriopoda 1	PQ850017	p1	(T)11	11	57399	57409	LSC
G023	A. eriopoda var. eriopoda 1	PQ850017	p2	(AT)7	14	59968	59981	LSC
G023	A. eriopoda var. eriopoda 1	PQ850017	p1	(A)14	14	60068	60081	LSC
G023	A. eriopoda var. eriopoda 1	PQ850017	p4	(AATC)3	12	60693	60704	LSC
G023	A. eriopoda var. eriopoda 1	PQ850017	p4	(TTTA)3	12	64079	64090	LSC
G023	A. eriopoda var. eriopoda 1	PQ850017	p1	(T)15	15	68189	68203	LSC
G023	A. eriopoda var. eriopoda 1	PQ850017	p1	(T)13	13	70417	70429	LSC
G023	A. eriopoda var. eriopoda 1	PQ850017	p3	(ATT)4	12	74643	74654	LSC
G023	A. eriopoda var. eriopoda 1	PQ850017	p1	(T)11	11	75883	75893	LSC
G023	A. eriopoda var. eriopoda 1	PQ850017	p3	(TTA)4	12	77954	77965	LSC
G023	A. eriopoda var. eriopoda 1	PQ850017	p1	(T)11	11	78155	78165	LSC
G023	A. eriopoda var. eriopoda 1	PQ850017	p2	(TA)5	10	80454	80463	LSC
G023	A. eriopoda var. eriopoda 1	PQ850017	p4	(TATT)3	12	80508	80519	LSC
G023	A. eriopoda var. eriopoda 1	PQ850017	p1	(A)10	10	80990	80999	LSC
G023	A. eriopoda var. eriopoda 1	PQ850017	p1	(T)10	10	83093	83102	IRb
G023	A. eriopoda var. eriopoda 1	PQ850017	p1	(A)10	10	86783	86792	IRb
G023	A. eriopoda var. eriopoda 1	PQ850017	p1	(T)10	10	90605	90614	IRb
G023	A. eriopoda var. eriopoda 1	PQ850017	p1	(T)19	19	93022	93040	IRb
G023	A. eriopoda var. eriopoda 1	PQ850017	p1	(T)21	21	93530	93550	IRb
G023	A. eriopoda var. eriopoda 1	PQ850017	p4	(TTTC)4	16	94823	94838	IRb
G023	A. eriopoda var. eriopoda 1	PQ850017	p1	(T)10	10	96724	96733	IRb
G023	A. eriopoda var. eriopoda 1	PQ850017	p4	(CAAT)3	12	101044	101055	IRb
G023	A. eriopoda var. eriopoda 1	PQ850017	p1	(A)10	10	119907	119916	SSC
G023	A. eriopoda var. eriopoda 1	PQ850017	p2	(AT)5	10	125241	125250	SSC
G023	A. eriopoda var. eriopoda 1	PQ850017	p4	(AATT)3	12	125396	125407	SSC
G023	A. eriopoda var. eriopoda 1	PQ850017	p1	(T)10	10	125831	125840	SSC
G023	A. eriopoda var. eriopoda 1	PQ850017	p4	(AATA)3	12	127489	127500	IRa
G023	A. eriopoda var. eriopoda 1	PQ850017	p1	(A)10	10	128867	128876	IRa
G023	A. eriopoda var. eriopoda 1	PQ850017	p1	(T)10	10	132330	132339	IRa
G023	A. eriopoda var. eriopoda 1	PQ850017	p4	(AATC)3	12	132710	132721	IRa
G023	A. eriopoda var. eriopoda 1	PQ850017	p1	(T)11	11	135178	135188	IRa
G023	A. eriopoda var. eriopoda 1	PQ850017	p1	(A)11	11	135396	135406	IRa
G023	A. eriopoda var. eriopoda 1	PQ850017	p1	(T)10	10	141598	141607	IRa
G024	A. eriopoda var. eriopoda 2	PQ850016	p1	(A)13	13	15472	15484	LSC
G024	A. eriopoda var. eriopoda 2	PQ850016	p1	(T)13	13	15752	15764	LSC
G024	A. eriopoda var. eriopoda 2	PQ850016	p1	(A)10	10	17832	17841	LSC
G024	A. eriopoda var. eriopoda 2	PQ850016	p1	(A)11	11	18276	18286	LSC
G024	A. eriopoda var. eriopoda 2	PQ850016	p1	(A)10	10	18520	18529	LSC
G024	A. eriopoda var. eriopoda 2	PQ850016	p1	(C)10	10	19218	19227	LSC
G024	A. eriopoda var. eriopoda 2	PQ850016	p3	(ATA)4	12	19437	19448	LSC
G024	A. eriopoda var. eriopoda 2	PQ850016	p2	(AT)7	14	24030	24043	LSC
G024	A. eriopoda var. eriopoda 2	PQ850016	p4	(TAAT)3	12	24334	24345	LSC
G024	A. eriopoda var. eriopoda 2	PQ850016	p1	(A)13	13	25015	25027	LSC
G024	A. eriopoda var. eriopoda 2	PQ850016	p1	(T)16	16	26455	26470	LSC
G024	A. eriopoda var. eriopoda 2	PQ850016	p1	(A)10	10	27146	27155	LSC
G024	A. eriopoda var. eriopoda 2	PQ850016	p1	(A)10	10	31785	31794	LSC
G024	A. eriopoda var. eriopoda 2	PQ850016	p1	(A)10	10	32211	32220	LSC
G024	A. eriopoda var. eriopoda 2	PQ850016	p2	(TA)5	10	32434	32443	LSC
G024	A. eriopoda var. eriopoda 2	PQ850016	p1	(T)11	11	37027	37037	LSC
G024	A. eriopoda var. eriopoda 2	PQ850016	p1	(T)14	14	38758	38771	LSC
G024	A. eriopoda var. eriopoda 2	PQ850016	p1	(T)10	10	39861	39870	LSC
G024	A. eriopoda var. eriopoda 2	PQ850016	p4	(ATTT)2	8	41773	41780	LSC
G024	A. eriopoda var. eriopoda 2	PQ850016	p1	(T)12	12	43369	43380	LSC
G024	A. eriopoda var. eriopoda 2	PQ850016	p1	(A)13	13	43587	43599	LSC
G024	A. eriopoda var. eriopoda 2	PQ850016	p4	(AATA)2	8	43715	43722	LSC
G024	A. eriopoda var. eriopoda 2	PQ850016	p2	(AT)5	10	44646	44655	LSC
G024	A. eriopoda var. eriopoda 2	PQ850016	p2	(TA)9	18	44785	44802	LSC
G024	A. eriopoda var. eriopoda 2	PQ850016	p3	(TTC)4	12	48270	48281	LSC
G024	A. eriopoda var. eriopoda 2	PQ850016	p1	(A)12	12	49320	49331	LSC
G024	A. eriopoda var. eriopoda 2	PQ850016	p2	(AT)6	12	49460	49471	LSC
G024	A. eriopoda var. eriopoda 2	PQ850016	p1	(T)10	10	55381	55390	LSC
G024	A. eriopoda var. eriopoda 2	PQ850016	p1	(A)12	12	55393	55404	LSC
G024	A. eriopoda var. eriopoda 2	PQ850016	p1	(A)13	13	55572	55584	LSC
G024	A. eriopoda var. eriopoda 2	PQ850016	p1	(T)11	11	57399	57409	LSC
G024	A. eriopoda var. eriopoda 2	PQ850016	p2	(AT)7	14	59968	59981	LSC
G024	A. eriopoda var. eriopoda 2	PQ850016	p1	(A)14	14	60068	60081	LSC
G024	A. eriopoda var. eriopoda 2	PQ850016	p4	(AATC)3	12	60693	60704	LSC
G024	A. eriopoda var. eriopoda 2	PQ850016	p4	(TTTA)3	12	64079	64090	LSC
G024	A. eriopoda var. eriopoda 2	PQ850016	p1	(T)15	15	68189	68203	LSC
G024	A. eriopoda var. eriopoda 2	PQ850016	p1	(T)13	13	70417	70429	LSC
G024	A. eriopoda var. eriopoda 2	PQ850016	p3	(ATT)4	12	74643	74654	LSC
G024	A. eriopoda var. eriopoda 2	PQ850016	p1	(T)11	11	75883	75893	LSC
G024	A. eriopoda var. eriopoda 2	PQ850016	p3	(TTA)4	12	77954	77965	LSC
G024	A. eriopoda var. eriopoda 2	PQ850016	p1	(T)11	11	78155	78165	LSC
G024	A. eriopoda var. eriopoda 2	PQ850016	p2	(TA)5	10	80454	80463	LSC
G024	A. eriopoda var. eriopoda 2	PQ850016	p4	(TATT)3	12	80508	80519	LSC
G024	A. eriopoda var. eriopoda 2	PQ850016	p1	(A)10	10	80990	80999	LSC
G024	A. eriopoda var. eriopoda 2	PQ850016	p1	(T)10	10	83093	83102	IRb
G024	A. eriopoda var. eriopoda 2	PQ850016	p1	(A)10	10	86783	86792	IRb
G024	A. eriopoda var. eriopoda 2	PQ850016	p1	(T)10	10	90605	90614	IRb
G024	A. eriopoda var. eriopoda 2	PQ850016	p1	(T)19	19	93022	93040	IRb
G024	A. eriopoda var. eriopoda 2	PQ850016	p1	(T)21	21	93530	93550	IRb
G024	A. eriopoda var. eriopoda 2	PQ850016	p4	(TTTC)4	16	94823	94838	IRb
G024	A. eriopoda var. eriopoda 2	PQ850016	p1	(T)10	10	96724	96733	IRb
G024	A. eriopoda var. eriopoda 2	PQ850016	p4	(CAAT)3	12	101044	101055	IRb
G024	A. eriopoda var. eriopoda 2	PQ850016	p1	(A)10	10	119907	119916	SSC
G024	A. eriopoda var. eriopoda 2	PQ850016	p2	(AT)5	10	125241	125250	SSC
G024	A. eriopoda var. eriopoda 2	PQ850016	p4	(AATT)3	12	125396	125407	SSC
G024	A. eriopoda var. eriopoda 2	PQ850016	p1	(T)10	10	125831	125840	SSC
G024	A. eriopoda var. eriopoda 2	PQ850016	p4	(AATA)3	12	127489	127500	IRa
G024	A. eriopoda var. eriopoda 2	PQ850016	p1	(A)10	10	128867	128876	IRa
G024	A. eriopoda var. eriopoda 2	PQ850016	p1	(T)10	10	132330	132339	IRa
G024	A. eriopoda var. eriopoda 2	PQ850016	p4	(AATC)3	12	132710	132721	IRa
G024	A. eriopoda var. eriopoda 2	PQ850016	p1	(T)11	11	135178	135188	IRa
G024	A. eriopoda var. eriopoda 2	PQ850016	p1	(A)11	11	135396	135406	IRa
G024	A. eriopoda var. eriopoda 2	PQ850016	p1	(T)10	10	141598	141607	IRa
G030	A. annua	MG951482.1	p1	(A)10	10	49964	49973	LSC
G030	A. annua	MG951482.1	p1	(T)15	15	50239	50253	LSC
G030	A. annua	MG951482.1	p4	(TTAT)3	12	50290	50301	LSC
G030	A. annua	MG951482.1	p1	(A)10	10	52679	52688	LSC
G030	A. annua	MG951482.1	p1	(A)10	10	52779	52788	LSC
G030	A. annua	MG951482.1	p4	(AAAT)3	12	54873	54884	LSC
G030	A. annua	MG951482.1	p1	(A)14	14	57959	57972	LSC
G030	A. annua	MG951482.1	p2	(AT)6	12	58530	58541	LSC
G030	A. annua	MG951482.1	p4	(TAAT)3	12	58841	58852	LSC
G030	A. annua	MG951482.1	p1	(A)10	10	59518	59527	LSC
G030	A. annua	MG951482.1	p1	(T)14	14	60959	60972	LSC
G030	A. annua	MG951482.1	p1	(A)10	10	61648	61657	LSC
G030	A. annua	MG951482.1	p1	(T)11	11	64917	64927	LSC
G030	A. annua	MG951482.1	p1	(A)10	10	66271	66280	LSC
G030	A. annua	MG951482.1	p1	(A)10	10	66697	66706	LSC
G030	A. annua	MG951482.1	p2	(TA)5	10	66920	66929	LSC
G030	A. annua	MG951482.1	p1	(A)10	10	71398	71407	LSC
G030	A. annua	MG951482.1	p1	(T)11	11	71518	71528	LSC
G030	A. annua	MG951482.1	p1	(T)14	14	73249	73262	LSC
G030	A. annua	MG951482.1	p1	(T)10	10	74341	74350	LSC
G030	A. annua	MG951482.1	p4	(ATTT)2	8	76253	76260	LSC
G030	A. annua	MG951482.1	p1	(T)16	16	77859	77874	LSC
G030	A. annua	MG951482.1	p1	(A)15	15	78082	78096	LSC
G030	A. annua	MG951482.1	p4	(AATA)2	8	78212	78219	LSC
G030	A. annua	MG951482.1	p2	(AT)6	12	79142	79153	LSC
G030	A. annua	MG951482.1	p2	(TA)8	16	79281	79296	LSC
G030	A. annua	MG951482.1	p1	(T)10	10	79297	79306	LSC
G030	A. annua	MG951482.1	p3	(TTC)4	12	82777	82788	IRb
G030	A. annua	MG951482.1	p1	(T)10	10	82966	82975	IRb
G030	A. annua	MG951482.1	p2	(AT)5	10	83913	83922	IRb
G030	A. annua	MG951482.1	p1	(T)10	10	89835	89844	IRb
G030	A. annua	MG951482.1	p1	(A)12	12	89847	89858	IRb
G030	A. annua	MG951482.1	p2	(AT)5	10	90040	90049	IRb
G030	A. annua	MG951482.1	p1	(T)11	11	91859	91869	IRb
G030	A. annua	MG951482.1	p2	(AT)7	14	94441	94454	IRb
G030	A. annua	MG951482.1	p1	(A)17	17	94536	94552	IRb
G030	A. annua	MG951482.1	p4	(AATC)3	12	95164	95175	IRb
G030	A. annua	MG951482.1	p4	(TTTA)3	12	98566	98577	IRb
G030	A. annua	MG951482.1	p1	(T)14	14	102655	102668	IRb
G030	A. annua	MG951482.1	p1	(T)11	11	104882	104892	IRb
G030	A. annua	MG951482.1	p1	(A)10	10	108145	108154	SSC
G030	A. annua	MG951482.1	p3	(ATT)4	12	109105	109116	SSC
G030	A. annua	MG951482.1	p1	(T)12	12	110344	110355	SSC
G030	A. annua	MG951482.1	p2	(TA)5	10	112405	112414	SSC
G030	A. annua	MG951482.1	p2	(TA)5	10	114901	114910	SSC
G030	A. annua	MG951482.1	p4	(TATT)3	12	114955	114966	SSC
G030	A. annua	MG951482.1	p5	(TATTC)3	15	115537	115551	SSC
G030	A. annua	MG951482.1	p1	(T)10	10	117542	117551	SSC
G030	A. annua	MG951482.1	p1	(A)10	10	121229	121238	SSC
G030	A. annua	MG951482.1	p1	(T)10	10	125052	125061	SSC
G030	A. annua	MG951482.1	p1	(T)14	14	127461	127474	IRa
G030	A. annua	MG951482.1	p1	(T)15	15	127964	127978	IRa
G030	A. annua	MG951482.1	p4	(TTTC)4	16	129247	129262	IRa
G033	A. fukudo	MG951488.1	p1	(A)12	12	50169	50180	LSC
G033	A. fukudo	MG951488.1	p1	(T)16	16	50446	50461	LSC
G033	A. fukudo	MG951488.1	p4	(TTAT)3	12	50498	50509	LSC
G033	A. fukudo	MG951488.1	p1	(A)10	10	52887	52896	LSC
G033	A. fukudo	MG951488.1	p1	(A)10	10	53228	53237	LSC
G033	A. fukudo	MG951488.1	p3	(ATA)4	12	54143	54154	LSC
G033	A. fukudo	MG951488.1	p4	(AAAT)3	12	55081	55092	LSC
G033	A. fukudo	MG951488.1	p1	(A)15	15	58177	58191	LSC
G033	A. fukudo	MG951488.1	p6	(ATTGAA)3	18	58596	58613	LSC
G033	A. fukudo	MG951488.1	p2	(AT)6	12	58745	58756	LSC
G033	A. fukudo	MG951488.1	p4	(TAAT)3	12	59056	59067	LSC
G033	A. fukudo	MG951488.1	p1	(T)10	10	59178	59187	LSC
G033	A. fukudo	MG951488.1	p1	(A)10	10	59735	59744	LSC
G033	A. fukudo	MG951488.1	p1	(T)13	13	61172	61184	LSC
G033	A. fukudo	MG951488.1	p1	(A)10	10	61854	61863	LSC
G033	A. fukudo	MG951488.1	p1	(T)12	12	65123	65134	LSC
G033	A. fukudo	MG951488.1	p1	(A)10	10	66478	66487	LSC
G033	A. fukudo	MG951488.1	p1	(A)10	10	66904	66913	LSC
G033	A. fukudo	MG951488.1	p2	(TA)5	10	67127	67136	LSC
G033	A. fukudo	MG951488.1	p1	(A)10	10	71605	71614	LSC
G033	A. fukudo	MG951488.1	p1	(T)11	11	71720	71730	LSC
G033	A. fukudo	MG951488.1	p1	(T)12	12	73451	73462	LSC
G033	A. fukudo	MG951488.1	p1	(T)11	11	74541	74551	LSC
G033	A. fukudo	MG951488.1	p4	(ATTT)2	8	76454	76461	LSC
G033	A. fukudo	MG951488.1	p1	(T)16	16	78055	78070	LSC
G033	A. fukudo	MG951488.1	p1	(A)11	11	78278	78288	LSC
G033	A. fukudo	MG951488.1	p4	(AATA)2	8	78404	78411	LSC
G033	A. fukudo	MG951488.1	p2	(AT)6	12	79334	79345	LSC
G033	A. fukudo	MG951488.1	p2	(TA)9	18	79473	79490	LSC
G033	A. fukudo	MG951488.1	p1	(T)10	10	79491	79500	LSC
G033	A. fukudo	MG951488.1	p3	(TTC)4	12	82971	82982	IRb
G033	A. fukudo	MG951488.1	p1	(T)10	10	83160	83169	IRb
G033	A. fukudo	MG951488.1	p2	(AT)5	10	84094	84103	IRb
G033	A. fukudo	MG951488.1	p1	(A)15	15	90005	90019	IRb
G033	A. fukudo	MG951488.1	p2	(AT)7	14	90201	90214	IRb
G033	A. fukudo	MG951488.1	p2	(AT)7	14	94600	94613	IRb
G033	A. fukudo	MG951488.1	p1	(A)10	10	94695	94704	IRb
G033	A. fukudo	MG951488.1	p4	(AATC)3	12	95316	95327	IRb
G033	A. fukudo	MG951488.1	p4	(TTTA)3	12	98713	98724	IRb
G033	A. fukudo	MG951488.1	p4	(TTTA)3	12	98745	98756	IRb
G033	A. fukudo	MG951488.1	p1	(T)14	14	102834	102847	IRb
G033	A. fukudo	MG951488.1	p1	(T)12	12	105052	105063	IRb
G033	A. fukudo	MG951488.1	p1	(A)10	10	108316	108325	SSC
G033	A. fukudo	MG951488.1	p1	(A)10	10	109209	109218	SSC
G033	A. fukudo	MG951488.1	p3	(ATT)4	12	109279	109290	SSC
G033	A. fukudo	MG951488.1	p2	(TA)5	10	112573	112582	SSC
G033	A. fukudo	MG951488.1	p2	(TA)5	10	112588	112597	SSC
G033	A. fukudo	MG951488.1	p2	(TA)5	10	115075	115084	SSC
G033	A. fukudo	MG951488.1	p4	(TATT)3	12	115129	115140	SSC
G033	A. fukudo	MG951488.1	p1	(T)10	10	117719	117728	SSC
G033	A. fukudo	MG951488.1	p1	(A)11	11	121406	121416	SSC
G033	A. fukudo	MG951488.1	p1	(T)10	10	125230	125239	SSC
G033	A. fukudo	MG951488.1	p1	(T)18	18	127639	127656	IRa
G033	A. fukudo	MG951488.1	p1	(T)16	16	128152	128167	IRa
G033	A. fukudo	MG951488.1	p4	(TTTC)4	16	129438	129453	IRa
G036	A. montana	MG951493.1	p1	(A)12	12	50117	50128	LSC
G036	A. montana	MG951493.1	p1	(T)14	14	50402	50415	LSC
G036	A. montana	MG951493.1	p1	(A)10	10	52497	52506	LSC
G036	A. montana	MG951493.1	p1	(C)10	10	53879	53888	LSC
G036	A. montana	MG951493.1	p3	(ATA)4	12	54098	54109	LSC
G036	A. montana	MG951493.1	p4	(AAAT)3	12	55032	55043	LSC
G036	A. montana	MG951493.1	p2	(AT)9	18	58696	58713	LSC
G036	A. montana	MG951493.1	p4	(TAAT)3	12	59020	59031	LSC
G036	A. montana	MG951493.1	p1	(A)11	11	59698	59708	LSC
G036	A. montana	MG951493.1	p1	(T)15	15	61138	61152	LSC
G036	A. montana	MG951493.1	p1	(A)10	10	61828	61837	LSC
G036	A. montana	MG951493.1	p1	(A)10	10	66449	66458	LSC
G036	A. montana	MG951493.1	p1	(A)10	10	66875	66884	LSC
G036	A. montana	MG951493.1	p2	(TA)5	10	67098	67107	LSC
G036	A. montana	MG951493.1	p1	(T)12	12	73407	73418	LSC
G036	A. montana	MG951493.1	p1	(T)10	10	74497	74506	LSC
G036	A. montana	MG951493.1	p4	(ATTT)2	8	76409	76417	LSC
G036	A. montana	MG951493.1	p1	(T)16	16	78007	78022	LSC
G036	A. montana	MG951493.1	p1	(A)10	10	78229	78238	LSC
G036	A. montana	MG951493.1	p4	(AATA)2	8	78354	78361	LSC
G036	A. montana	MG951493.1	p2	(AT)5	10	79284	79293	LSC
G036	A. montana	MG951493.1	p2	(TA)6	12	79423	79434	LSC
G036	A. montana	MG951493.1	p3	(TTC)4	12	82913	82924	IRb
G036	A. montana	MG951493.1	p1	(T)10	10	83102	83111	IRb
G036	A. montana	MG951493.1	p2	(AT)6	12	84100	84111	IRb
G036	A. montana	MG951493.1	p1	(A)12	12	90021	90032	IRb
G036	A. montana	MG951493.1	p1	(T)12	12	92040	92051	IRb
G036	A. montana	MG951493.1	p1	(A)19	19	94722	94740	IRb
G036	A. montana	MG951493.1	p4	(AATC)3	12	95346	95357	IRb
G036	A. montana	MG951493.1	p1	(T)13	13	98633	98645	IRb
G036	A. montana	MG951493.1	p4	(TTTA)3	12	98742	98753	IRb
G036	A. montana	MG951493.1	p1	(T)11	11	102836	102846	IRb
G036	A. montana	MG951493.1	p3	(TTA)5	15	105008	105022	IRb
G036	A. montana	MG951493.1	p1	(T)12	12	105066	105077	IRb
G036	A. montana	MG951493.1	p3	(ATT)4	12	109299	109310	SSC
G036	A. montana	MG951493.1	p1	(T)10	10	110539	110548	SSC
G036	A. montana	MG951493.1	p2	(TA)5	10	112609	112618	SSC
G036	A. montana	MG951493.1	p2	(TA)5	10	115105	115114	SSC
G036	A. montana	MG951493.1	p4	(TATT)3	12	115159	115170	SSC
G036	A. montana	MG951493.1	p1	(A)14	14	115641	115654	SSC
G036	A. montana	MG951493.1	p1	(T)12	12	117754	117765	SSC
G036	A. montana	MG951493.1	p1	(T)10	10	121247	121256	SSC
G036	A. montana	MG951493.1	p1	(T)11	11	125264	125274	SSC
G036	A. montana	MG951493.1	p1	(T)16	16	127683	127698	IRa
G036	A. montana	MG951493.1	p1	(T)14	14	128188	128201	IRa
G036	A. montana	MG951493.1	p4	(TTTC)4	16	129493	129508	IRa
G036	A. montana	MG951493.1	p5	(TTATT)3	15	131080	131094	IRa
G036	A. montana	MG951493.1	p1	(T)10	10	131407	131416	IRa
G037	A. princeps	MG951495.1	p1	(A)13	13	50203	50215	LSC
G037	A. princeps	MG951495.1	p1	(T)11	11	50479	50489	LSC
G037	A. princeps	MG951495.1	p1	(T)14	14	50491	50504	LSC
G037	A. princeps	MG951495.1	p1	(A)10	10	53270	53279	LSC
G037	A. princeps	MG951495.1	p1	(C)12	12	53991	54002	LSC
G037	A. princeps	MG951495.1	p3	(ATA)4	12	54212	54223	LSC
G037	A. princeps	MG951495.1	p4	(AAAT)4	16	55146	55161	LSC
G037	A. princeps	MG951495.1	p1	(A)10	10	58251	58260	LSC
G037	A. princeps	MG951495.1	p2	(AT)10	20	58802	58821	LSC
G037	A. princeps	MG951495.1	p4	(TAAT)3	12	59128	59139	LSC
G037	A. princeps	MG951495.1	p1	(A)12	12	59806	59817	LSC
G037	A. princeps	MG951495.1	p1	(T)16	16	61247	61262	LSC
G037	A. princeps	MG951495.1	p1	(A)10	10	61938	61947	LSC
G037	A. princeps	MG951495.1	p1	(A)10	10	66559	66568	LSC
G037	A. princeps	MG951495.1	p1	(A)10	10	66985	66994	LSC
G037	A. princeps	MG951495.1	p2	(TA)5	10	67208	67217	LSC
G037	A. princeps	MG951495.1	p1	(T)11	11	73526	73536	LSC
G037	A. princeps	MG951495.1	p1	(T)10	10	74615	74624	LSC
G037	A. princeps	MG951495.1	p4	(ATTT)2	8	76527	76534	LSC
G037	A. princeps	MG951495.1	p1	(T)20	20	78126	78145	LSC
G037	A. princeps	MG951495.1	p1	(A)10	10	78352	78361	LSC
G037	A. princeps	MG951495.1	p4	(AATA)2	8	78477	78484	LSC
G037	A. princeps	MG951495.1	p2	(AT)5	10	79407	79416	LSC
G037	A. princeps	MG951495.1	p2	(TA)6	12	79546	79557	LSC
G037	A. princeps	MG951495.1	p3	(TTC)4	12	83036	83047	IRb
G037	A. princeps	MG951495.1	p1	(T)10	10	83225	83234	IRb
G037	A. princeps	MG951495.1	p2	(AT)6	12	84223	84234	IRb
G037	A. princeps	MG951495.1	p1	(A)12	12	90144	90155	IRb
G037	A. princeps	MG951495.1	p1	(T)10	10	92163	92172	IRb
G037	A. princeps	MG951495.1	p1	(A)13	13	94837	94849	IRb
G037	A. princeps	MG951495.1	p4	(AATC)3	12	95455	95466	IRb
G037	A. princeps	MG951495.1	p1	(T)15	15	98743	98757	IRb
G037	A. princeps	MG951495.1	p4	(TTTA)3	12	98854	98865	IRb
G037	A. princeps	MG951495.1	p1	(T)15	15	102948	102962	IRb
G037	A. princeps	MG951495.1	p3	(TTA)5	15	105124	105138	IRb
G037	A. princeps	MG951495.1	p1	(T)11	11	105182	105192	IRb
G037	A. princeps	MG951495.1	p3	(ATT)4	12	109423	109434	SSC
G037	A. princeps	MG951495.1	p1	(T)10	10	110663	110672	SSC
G037	A. princeps	MG951495.1	p2	(TA)5	10	112733	112742	SSC
G037	A. princeps	MG951495.1	p5	(TATTA)3	15	112773	112759	SSC
G037	A. princeps	MG951495.1	p2	(TA)5	10	115234	115243	SSC
G037	A. princeps	MG951495.1	p4	(TATT)3	12	115288	115299	SSC
G037	A. princeps	MG951495.1	p1	(A)13	13	115770	115782	SSC
G037	A. princeps	MG951495.1	p1	(T)10	10	117883	117892	SSC
G037	A. princeps	MG951495.1	p1	(T)10	10	121374	121383	SSC
G037	A. princeps	MG951495.1	p1	(A)11	11	121570	121580	SSC
G037	A. princeps	MG951495.1	p1	(T)10	10	125393	125402	SSC
G037	A. princeps	MG951495.1	p1	(T)15	15	127811	127825	IRa
G037	A. princeps	MG951495.1	p1	(T)11	11	128315	128325	IRa
G037	A. princeps	MG951495.1	p4	(TTTC)4	16	129598	129613	IRa
G037	A. princeps	MG951495.1	p1	(T)10	10	131518	131527	IRa
G038	A. selengensis	MG951498.1	p1	(A)13	13	50203	50215	LSC
G038	A. selengensis	MG951498.1	p1	(T)11	11	50479	50489	LSC
G038	A. selengensis	MG951498.1	p1	(T)14	14	50491	50504	LSC
G038	A. selengensis	MG951498.1	p1	(A)10	10	53270	53279	LSC
G038	A. selengensis	MG951498.1	p1	(C)12	12	53991	54002	LSC
G038	A. selengensis	MG951498.1	p3	(ATA)4	12	54212	54223	LSC
G038	A. selengensis	MG951498.1	p4	(AAAT)4	16	55146	55161	LSC
G038	A. selengensis	MG951498.1	p1	(A)10	10	58251	58260	LSC
G038	A. selengensis	MG951498.1	p2	(AT)10	20	58802	58821	LSC
G038	A. selengensis	MG951498.1	p4	(TAAT)3	12	59128	59139	LSC
G038	A. selengensis	MG951498.1	p1	(A)12	12	59806	59817	LSC
G038	A. selengensis	MG951498.1	p1	(T)16	16	61247	61262	LSC
G038	A. selengensis	MG951498.1	p1	(A)10	10	61938	61947	LSC
G038	A. selengensis	MG951498.1	p1	(A)10	10	66559	66568	LSC
G038	A. selengensis	MG951498.1	p1	(A)10	10	66985	66994	LSC
G038	A. selengensis	MG951498.1	p2	(TA)5	10	67208	67217	LSC
G038	A. selengensis	MG951498.1	p1	(T)11	11	73526	73536	LSC
G038	A. selengensis	MG951498.1	p1	(T)10	10	74615	74624	LSC
G038	A. selengensis	MG951498.1	p4	(ATTT)2	8	76527	76534	LSC
G038	A. selengensis	MG951498.1	p1	(T)20	20	78126	78145	LSC
G038	A. selengensis	MG951498.1	p1	(A)10	10	78352	78361	LSC
G038	A. selengensis	MG951498.1	p4	(AATA)2	9	78477	78485	LSC
G038	A. selengensis	MG951498.1	p2	(AT)5	10	79407	79416	LSC
G038	A. selengensis	MG951498.1	p2	(TA)6	12	79546	79557	LSC
G038	A. selengensis	MG951498.1	p3	(TTC)4	12	83036	83047	IRb
G038	A. selengensis	MG951498.1	p1	(T)10	10	83225	83234	IRb
G038	A. selengensis	MG951498.1	p2	(AT)6	12	84223	84234	IRb
G038	A. selengensis	MG951498.1	p1	(A)12	12	90144	90155	IRb
G038	A. selengensis	MG951498.1	p1	(T)10	10	92163	92172	IRb
G038	A. selengensis	MG951498.1	p1	(A)13	13	94837	94849	IRb
G038	A. selengensis	MG951498.1	p4	(AATC)3	12	95455	95466	IRb
G038	A. selengensis	MG951498.1	p1	(T)15	15	98743	98757	IRb
G038	A. selengensis	MG951498.1	p4	(TTTA)3	12	98854	98865	IRb
G038	A. selengensis	MG951498.1	p1	(T)15	15	102948	102962	IRb
G038	A. selengensis	MG951498.1	p3	(TTA)5	15	105124	105138	IRb
G038	A. selengensis	MG951498.1	p1	(T)11	11	105182	105192	IRb
G038	A. selengensis	MG951498.1	p3	(ATT)4	12	109423	109434	SSC
G038	A. selengensis	MG951498.1	p1	(T)10	10	110663	110672	SSC
G038	A. selengensis	MG951498.1	p2	(TA)5	10	112733	112742	SSC
G038	A. selengensis	MG951498.1	p5	(TATTA)3	15	112745	112759	SSC
G038	A. selengensis	MG951498.1	p2	(TA)5	10	115234	115243	SSC
G038	A. selengensis	MG951498.1	p4	(TATT)3	12	115288	115299	SSC
G038	A. selengensis	MG951498.1	p1	(A)13	13	115770	115782	SSC
G038	A. selengensis	MG951498.1	p1	(T)10	10	117883	117892	SSC
G038	A. selengensis	MG951498.1	p1	(T)10	10	121374	121383	SSC
G038	A. selengensis	MG951498.1	p1	(A)11	11	121570	121580	SSC
G038	A. selengensis	MG951498.1	p1	(T)10	10	125393	125402	SSC
G038	A. selengensis	MG951498.1	p1	(T)15	15	127811	127825	IRa
G038	A. selengensis	MG951498.1	p1	(T)11	11	128315	128325	IRa
G038	A. selengensis	MG951498.1	p4	(TTTC)4	16	129598	129613	IRa
G038	A. selengensis	MG951498.1	p1	(T)10	10	131518	131527	IRa
G039	A. sieversiana	MG951499.1	p1	(A)12	12	50281	50292	LSC
G039	A. sieversiana	MG951499.1	p1	(T)16	16	50567	50582	LSC
G039	A. sieversiana	MG951499.1	p1	(A)11	11	52650	52660	LSC
G039	A. sieversiana	MG951499.1	p1	(A)10	10	53337	53346	LSC
G039	A. sieversiana	MG951499.1	p1	(C)12	12	54035	54046	LSC
G039	A. sieversiana	MG951499.1	p1	(A)12	12	54204	54215	LSC
G039	A. sieversiana	MG951499.1	p4	(AAAT)3	12	55178	55189	LSC
G039	A. sieversiana	MG951499.1	p2	(AT)7	14	58829	58842	LSC
G039	A. sieversiana	MG951499.1	p4	(TAAT)3	12	59142	59153	LSC
G039	A. sieversiana	MG951499.1	p1	(A)12	12	59820	59831	LSC
G039	A. sieversiana	MG951499.1	p1	(T)14	14	61257	61270	LSC
G039	A. sieversiana	MG951499.1	p1	(A)10	10	61946	61955	LSC
G039	A. sieversiana	MG951499.1	p1	(A)10	10	66569	66578	LSC
G039	A. sieversiana	MG951499.1	p1	(A)10	10	66995	67004	LSC
G039	A. sieversiana	MG951499.1	p2	(TA)5	10	67218	67227	LSC
G039	A. sieversiana	MG951499.1	p1	(A)11	11	71696	71706	LSC
G039	A. sieversiana	MG951499.1	p1	(T)12	12	73540	73551	LSC
G039	A. sieversiana	MG951499.1	p1	(T)10	10	74622	74631	LSC
G039	A. sieversiana	MG951499.1	p1	(T)13	13	76547	76559	LSC
G039	A. sieversiana	MG951499.1	p1	(T)22	22	78136	78157	LSC
G039	A. sieversiana	MG951499.1	p4	(AATA)2	8	78485	78492	LSC
G039	A. sieversiana	MG951499.1	p2	(AT)6	12	79436	79447	LSC
G039	A. sieversiana	MG951499.1	p2	(TA)6	12	79575	79586	LSC
G039	A. sieversiana	MG951499.1	p3	(TTC)4	12	83065	83076	IRb
G039	A. sieversiana	MG951499.1	p1	(T)12	12	83254	83265	IRb
G039	A. sieversiana	MG951499.1	p1	(A)12	12	84117	84128	IRb
G039	A. sieversiana	MG951499.1	p2	(AT)5	10	84257	84266	IRb
G039	A. sieversiana	MG951499.1	p1	(A)12	12	90168	90179	IRb
G039	A. sieversiana	MG951499.1	p1	(A)10	10	90351	90360	IRb
G039	A. sieversiana	MG951499.1	p1	(T)10	10	92188	92197	IRb
G039	A. sieversiana	MG951499.1	p4	(AATA)3	12	92563	92574	IRb
G039	A. sieversiana	MG951499.1	p2	(AT)7	14	94773	94786	IRb
G039	A. sieversiana	MG951499.1	p1	(A)12	12	94876	94887	IRb
G039	A. sieversiana	MG951499.1	p4	(AATC)3	12	95499	95510	IRb
G039	A. sieversiana	MG951499.1	p1	(T)13	13	98776	98788	IRb
G039	A. sieversiana	MG951499.1	p4	(TTTA)3	12	98879	98890	IRb
G039	A. sieversiana	MG951499.1	p1	(T)13	13	100571	100583	IRb
G039	A. sieversiana	MG951499.1	p1	(T)15	15	102984	102998	IRb
G039	A. sieversiana	MG951499.1	p1	(T)11	11	105212	105222	IRb
G039	A. sieversiana	MG951499.1	p5	(TAGAA)3	15	107116	107130	IRb
G039	A. sieversiana	MG951499.1	p3	(ATT)4	12	109427	109438	SSC
G039	A. sieversiana	MG951499.1	p1	(A)10	10	112654	112663	SSC
G039	A. sieversiana	MG951499.1	p2	(TA)5	10	112729	112738	SSC
G039	A. sieversiana	MG951499.1	p3	(TTA)6	18	112740	112757	SSC
G039	A. sieversiana	MG951499.1	p2	(TA)5	10	115233	115242	SSC
G039	A. sieversiana	MG951499.1	p4	(TATT)3	12	115287	115298	SSC
G039	A. sieversiana	MG951499.1	p1	(A)12	12	115769	115780	SSC
G039	A. sieversiana	MG951499.1	p1	(T)12	12	117871	117882	SSC
G039	A. sieversiana	MG951499.1	p1	(T)11	11	121225	121235	SSC
G039	A. sieversiana	MG951499.1	p1	(A)10	10	121422	121431	SSC
G039	A. sieversiana	MG951499.1	p1	(T)10	10	125249	125258	SSC
G039	A. sieversiana	MG951499.1	p1	(T)16	16	127688	127703	IRa
G039	A. sieversiana	MG951499.1	p1	(T)14	14	128193	128206	IRa
G039	A. sieversiana	MG951499.1	p4	(TTTC)4	16	129489	129504	IRa
G039	A. sieversiana	MG951499.1	p1	(T)11	11	131390	131400	IRa
G040	A. stolonifera	MG951500.1	p1	(A)11	11	50171	50181	LSC
G040	A. stolonifera	MG951500.1	p1	(T)19	19	50448	50466	LSC
G040	A. stolonifera	MG951500.1	p1	(A)11	11	53232	53242	LSC
G040	A. stolonifera	MG951500.1	p3	(ATA)4	12	54148	54159	LSC
G040	A. stolonifera	MG951500.1	p2	(AT)10	20	58733	58752	LSC
G040	A. stolonifera	MG951500.1	p4	(TAAT)3	12	59059	59070	LSC
G040	A. stolonifera	MG951500.1	p1	(A)10	10	59737	59746	LSC
G040	A. stolonifera	MG951500.1	p1	(T)14	14	61176	61189	LSC
G040	A. stolonifera	MG951500.1	p1	(A)10	10	61865	61874	LSC
G040	A. stolonifera	MG951500.1	p1	(A)10	10	66486	66495	LSC
G040	A. stolonifera	MG951500.1	p1	(A)10	10	66912	66921	LSC
G040	A. stolonifera	MG951500.1	p2	(TA)5	10	67135	67144	LSC
G040	A. stolonifera	MG951500.1	p1	(T)10	10	73453	73462	LSC
G040	A. stolonifera	MG951500.1	p1	(T)10	10	74540	74549	LSC
G040	A. stolonifera	MG951500.1	p4	(ATTT)2	8	76452	76459	LSC
G040	A. stolonifera	MG951500.1	p1	(T)16	16	78051	78066	LSC
G040	A. stolonifera	MG951500.1	p1	(A)10	10	78273	78282	LSC
G040	A. stolonifera	MG951500.1	p4	(AATA)2	8	78398	78405	LSC
G040	A. stolonifera	MG951500.1	p2	(AT)5	10	79330	79339	LSC
G040	A. stolonifera	MG951500.1	p2	(TA)6	12	79469	79480	LSC
G040	A. stolonifera	MG951500.1	p3	(TTC)4	12	82959	82970	IRb
G040	A. stolonifera	MG951500.1	p2	(AT)6	12	84145	84156	IRb
G040	A. stolonifera	MG951500.1	p1	(A)12	12	90066	90077	IRb
G040	A. stolonifera	MG951500.1	p1	(T)12	12	92084	92095	IRb
G040	A. stolonifera	MG951500.1	p1	(A)11	11	94767	94777	IRb
G040	A. stolonifera	MG951500.1	p4	(AATC)3	12	95387	95398	IRb
G040	A. stolonifera	MG951500.1	p1	(T)14	14	98674	98687	IRb
G040	A. stolonifera	MG951500.1	p4	(TTTA)3	12	98784	98795	IRb
G040	A. stolonifera	MG951500.1	p1	(T)11	11	102878	102888	IRb
G040	A. stolonifera	MG951500.1	p3	(TTA)5	15	105050	105064	IRb
G040	A. stolonifera	MG951500.1	p1	(T)15	15	105108	105122	IRb
G040	A. stolonifera	MG951500.1	p3	(ATT)4	12	109346	109357	SSC
G040	A. stolonifera	MG951500.1	p1	(T)11	11	110586	110596	SSC
G040	A. stolonifera	MG951500.1	p2	(TA)5	10	115154	115163	SSC
G040	A. stolonifera	MG951500.1	p4	(TATT)3	12	115208	115219	SSC
G040	A. stolonifera	MG951500.1	p1	(A)13	13	115690	115702	SSC
G040	A. stolonifera	MG951500.1	p1	(T)10	10	117803	117812	SSC
G040	A. stolonifera	MG951500.1	p1	(A)10	10	118856	118865	SSC
G040	A. stolonifera	MG951500.1	p1	(T)10	10	121300	121309	SSC
G040	A. stolonifera	MG951500.1	p1	(A)11	11	121496	121506	SSC
G040	A. stolonifera	MG951500.1	p1	(T)10	10	125319	125328	SSC
G040	A. stolonifera	MG951500.1	p1	(T)16	16	127737	127752	IRa
G040	A. stolonifera	MG951500.1	p1	(T)16	16	128242	128257	IRa
G040	A. stolonifera	MG951500.1	p4	(TTTC)4	16	129530	129545	IRa
G040	A. stolonifera	MG951500.1	p1	(T)10	10	131450	131459	IRa
G044	A. ordosica	MN932370.1	p1	(A)10	10	43281	43290	LSC
G044	A. ordosica	MN932370.1	p1	(A)11	11	45036	45046	LSC
G044	A. ordosica	MN932370.1	p1	(T)13	13	45314	45326	LSC
G044	A. ordosica	MN932370.1	p1	(A)10	10	48079	48088	LSC
G044	A. ordosica	MN932370.1	p3	(ATA)4	12	48995	49006	LSC
G044	A. ordosica	MN932370.1	p1	(T)10	10	51704	51713	LSC
G044	A. ordosica	MN932370.1	p2	(AT)6	12	53584	53595	LSC
G044	A. ordosica	MN932370.1	p4	(TAAT)3	12	53886	53897	LSC
G044	A. ordosica	MN932370.1	p1	(A)10	10	54568	54577	LSC
G044	A. ordosica	MN932370.1	p1	(T)19	19	56005	56023	LSC
G044	A. ordosica	MN932370.1	p1	(A)10	10	56699	56708	LSC
G044	A. ordosica	MN932370.1	p1	(A)10	10	61320	61329	LSC
G044	A. ordosica	MN932370.1	p1	(A)10	10	61746	61755	LSC
G044	A. ordosica	MN932370.1	p2	(TA)5	10	61969	61978	LSC
G044	A. ordosica	MN932370.1	p1	(T)14	14	68291	68304	LSC
G044	A. ordosica	MN932370.1	p1	(T)10	10	69383	69392	LSC
G044	A. ordosica	MN932370.1	p4	(ATTT)2	8	71295	71302	LSC
G044	A. ordosica	MN932370.1	p1	(T)11	11	71305	71315	LSC
G044	A. ordosica	MN932370.1	p1	(T)12	12	72891	72902	LSC
G044	A. ordosica	MN932370.1	p4	(AATA)2	8	73234	73241	LSC
G044	A. ordosica	MN932370.1	p2	(AT)4	8	73245	73252	LSC
G044	A. ordosica	MN932370.1	p1	(A)10	10	73722	73731	LSC
G044	A. ordosica	MN932370.1	p2	(AT)5	10	74166	74175	LSC
G044	A. ordosica	MN932370.1	p2	(TA)9	18	74305	74322	LSC
G044	A. ordosica	MN932370.1	p1	(A)10	10	75032	75041	LSC
G044	A. ordosica	MN932370.1	p3	(TTC)4	12	77792	77803	LSC
G044	A. ordosica	MN932370.1	p1	(T)12	12	77981	77992	LSC
G044	A. ordosica	MN932370.1	p1	(A)11	11	78844	78854	LSC
G044	A. ordosica	MN932370.1	p2	(AT)6	12	78983	78994	LSC
G044	A. ordosica	MN932370.1	p1	(A)13	13	84915	84927	IRb
G044	A. ordosica	MN932370.1	p1	(A)10	10	85095	85104	IRb
G044	A. ordosica	MN932370.1	p1	(T)10	10	86917	86926	IRb
G044	A. ordosica	MN932370.1	p2	(AT)7	14	89498	89511	IRb
G044	A. ordosica	MN932370.1	p1	(A)14	14	89598	89611	IRb
G044	A. ordosica	MN932370.1	p4	(AATC)3	12	90224	90235	IRb
G044	A. ordosica	MN932370.1	p4	(TTTA)3	12	93628	93639	IRb
G044	A. ordosica	MN932370.1	p1	(T)15	15	97745	97759	IRb
G044	A. ordosica	MN932370.1	p1	(T)16	16	99995	100010	IRb
G044	A. ordosica	MN932370.1	p3	(TAA)5	15	101948	101962	IRb
G044	A. ordosica	MN932370.1	p3	(ATT)4	12	104221	104232	IRb
G044	A. ordosica	MN932370.1	p1	(T)13	13	105461	105473	IRb
G044	A. ordosica	MN932370.1	p3	(TTA)6	18	107536	107553	IRb
G044	A. ordosica	MN932370.1	p1	(T)10	10	107728	107737	IRb
G044	A. ordosica	MN932370.1	p2	(TA)5	10	110020	110029	SSC
G044	A. ordosica	MN932370.1	p4	(TATT)3	12	110074	110085	SSC
G044	A. ordosica	MN932370.1	p1	(T)10	10	112658	112667	SSC
G044	A. ordosica	MN932370.1	p1	(A)10	10	116354	116363	SSC
G044	A. ordosica	MN932370.1	p1	(T)10	10	120176	120185	SSC
G044	A. ordosica	MN932370.1	p1	(T)16	16	122594	122609	SSC
G044	A. ordosica	MN932370.1	p1	(T)16	16	123099	123114	SSC
G044	A. ordosica	MN932370.1	p4	(TTTC)4	16	124387	124402	SSC
G044	A. ordosica	MN932370.1	p1	(T)10	10	126288	126297	IRa
G044	A. ordosica	MN932370.1	p4	(CAAT)3	12	130608	130619	IRa
G046	A. santolina	NC_070203.1	p1	(A)10	10	55501	55510	LSC
G046	A. santolina	NC_070203.1	p1	(A)10	10	58301	58310	LSC
G046	A. santolina	NC_070203.1	p1	(C)10	10	59242	59251	LSC
G046	A. santolina	NC_070203.1	p4	(AAAT)3	12	60400	60411	LSC
G046	A. santolina	NC_070203.1	p1	(A)10	10	63487	63496	LSC
G046	A. santolina	NC_070203.1	p2	(AT)7	14	64043	64056	LSC
G046	A. santolina	NC_070203.1	p4	(TAAT)3	12	64347	64358	LSC
G046	A. santolina	NC_070203.1	p1	(A)13	13	65025	65037	LSC
G046	A. santolina	NC_070203.1	p5	(ACGAC)3	15	66047	66061	LSC
G046	A. santolina	NC_070203.1	p1	(T)18	18	66470	66487	LSC
G046	A. santolina	NC_070203.1	p1	(A)10	10	67163	67172	LSC
G046	A. santolina	NC_070203.1	p1	(T)10	10	70432	70441	LSC
G046	A. santolina	NC_070203.1	p1	(A)10	10	71785	71794	LSC
G046	A. santolina	NC_070203.1	p1	(A)10	10	72211	72220	LSC
G046	A. santolina	NC_070203.1	p2	(TA)5	10	72434	72443	LSC
G046	A. santolina	NC_070203.1	p1	(A)22	22	76912	76933	LSC
G046	A. santolina	NC_070203.1	p1	(T)10	10	77036	77045	LSC
G046	A. santolina	NC_070203.1	p1	(T)13	13	78766	78778	LSC
G046	A. santolina	NC_070203.1	p1	(T)10	10	79847	79856	LSC
G046	A. santolina	NC_070203.1	p4	(ATTT)3	12	81759	81770	LSC
G046	A. santolina	NC_070203.1	p1	(T)13	13	83359	83371	IRb
G046	A. santolina	NC_070203.1	p1	(A)11	11	83579	83589	IRb
G046	A. santolina	NC_070203.1	p2	(AT)5	10	83710	83719	IRb
G046	A. santolina	NC_070203.1	p4	(AATA)3	12	83720	83731	IRb
G046	A. santolina	NC_070203.1	p2	(AT)5	10	83732	83741	IRb
G046	A. santolina	NC_070203.1	p2	(AT)6	12	84650	84661	IRb
G046	A. santolina	NC_070203.1	p2	(TA)7	14	84789	84802	IRb
G046	A. santolina	NC_070203.1	p1	(A)10	10	85522	85531	IRb
G046	A. santolina	NC_070203.1	p3	(TTC)4	12	88282	88293	IRb
G046	A. santolina	NC_070203.1	p1	(T)10	10	88471	88480	IRb
G046	A. santolina	NC_070203.1	p1	(A)11	11	89332	89342	IRb
G046	A. santolina	NC_070203.1	p2	(AT)5	10	89407	89416	IRb
G046	A. santolina	NC_070203.1	p1	(T)12	12	95328	95339	IRb
G046	A. santolina	NC_070203.1	p1	(A)12	12	95342	95353	IRb
G046	A. santolina	NC_070203.1	p2	(AT)5	10	95535	95544	IRb
G046	A. santolina	NC_070203.1	p1	(T)11	11	97359	97369	IRb
G046	A. santolina	NC_070203.1	p2	(AT)6	12	99948	99959	IRb
G046	A. santolina	NC_070203.1	p1	(A)11	11	100041	100051	IRb
G046	A. santolina	NC_070203.1	p4	(AATC)3	12	100663	100674	IRb
G046	A. santolina	NC_070203.1	p1	(T)12	12	103951	103962	IRb
G046	A. santolina	NC_070203.1	p4	(TTTA)3	12	104070	104081	IRb
G046	A. santolina	NC_070203.1	p1	(T)10	10	105743	105752	IRb
G046	A. santolina	NC_070203.1	p1	(T)14	14	108153	108166	SSC
G046	A. santolina	NC_070203.1	p1	(T)10	10	110373	110382	SSC
G046	A. santolina	NC_070203.1	p1	(A)12	12	113636	113647	SSC
G046	A. santolina	NC_070203.1	p3	(ATT)4	12	114597	114608	SSC
G046	A. santolina	NC_070203.1	p1	(T)11	11	115836	115846	SSC
G046	A. santolina	NC_070203.1	p2	(TA)5	10	117896	117905	SSC
G046	A. santolina	NC_070203.1	p5	(TATAT)3	15	117913	117927	SSC
G046	A. santolina	NC_070203.1	p1	(T)10	10	118130	118139	SSC
G046	A. santolina	NC_070203.1	p2	(TA)5	10	120422	120431	SSC
G046	A. santolina	NC_070203.1	p1	(T)11	11	123052	123062	SSC
G048	A. schrenkiana	NC_070206.1	p1	(A)11	11	55498	55508	LSC
G048	A. schrenkiana	NC_070206.1	p1	(A)11	11	58298	58308	LSC
G048	A. schrenkiana	NC_070206.1	p1	(C)13	13	59240	59252	LSC
G048	A. schrenkiana	NC_070206.1	p4	(AAAT)3	12	60401	60412	LSC
G048	A. schrenkiana	NC_070206.1	p1	(A)11	11	63487	63497	LSC
G048	A. schrenkiana	NC_070206.1	p2	(AT)7	14	64044	64057	LSC
G048	A. schrenkiana	NC_070206.1	p4	(TAAT)3	12	64348	64359	LSC
G048	A. schrenkiana	NC_070206.1	p1	(A)10	10	65026	65035	LSC
G048	A. schrenkiana	NC_070206.1	p1	(T)16	16	66463	66478	LSC
G048	A. schrenkiana	NC_070206.1	p1	(A)10	10	67154	67163	LSC
G048	A. schrenkiana	NC_070206.1	p1	(T)10	10	70423	70432	LSC
G048	A. schrenkiana	NC_070206.1	p1	(A)10	10	71776	71785	LSC
G048	A. schrenkiana	NC_070206.1	p1	(A)10	10	72202	72211	LSC
G048	A. schrenkiana	NC_070206.1	p2	(TA)5	10	72425	72434	LSC
G048	A. schrenkiana	NC_070206.1	p1	(A)11	11	76903	76913	LSC
G048	A. schrenkiana	NC_070206.1	p1	(T)11	11	77019	77029	LSC
G048	A. schrenkiana	NC_070206.1	p1	(T)12	12	78750	78761	LSC
G048	A. schrenkiana	NC_070206.1	p1	(T)10	10	79830	79839	LSC
G048	A. schrenkiana	NC_070206.1	p4	(ATTT)3	12	81742	81753	LSC
G048	A. schrenkiana	NC_070206.1	p1	(T)12	12	83341	83352	IRb
G048	A. schrenkiana	NC_070206.1	p1	(A)12	12	83560	83571	IRb
G048	A. schrenkiana	NC_070206.1	p2	(AT)5	10	83692	83720	IRb
G048	A. schrenkiana	NC_070206.1	p4	(AATA)3	12	83721	83732	IRb
G048	A. schrenkiana	NC_070206.1	p2	(AT)5	10	83733	83742	IRb
G048	A. schrenkiana	NC_070206.1	p2	(AT)6	12	84632	84643	IRb
G048	A. schrenkiana	NC_070206.1	p2	(TA)8	16	84771	84786	IRb
G048	A. schrenkiana	NC_070206.1	p3	(TTC)4	12	88264	88275	IRb
G048	A. schrenkiana	NC_070206.1	p1	(T)10	10	88453	88462	IRb
G048	A. schrenkiana	NC_070206.1	p1	(A)11	11	89314	89324	IRb
G048	A. schrenkiana	NC_070206.1	p2	(AT)5	10	89389	89398	IRb
G048	A. schrenkiana	NC_070206.1	p1	(T)12	12	95310	95321	IRb
G048	A. schrenkiana	NC_070206.1	p1	(A)12	12	95324	95335	IRb
G048	A. schrenkiana	NC_070206.1	p2	(AT)5	10	95517	95526	IRb
G048	A. schrenkiana	NC_070206.1	p1	(T)10	10	97359	97368	IRb
G048	A. schrenkiana	NC_070206.1	p2	(AT)6	12	99947	99958	IRb
G048	A. schrenkiana	NC_070206.1	p1	(A)12	12	100040	100051	IRb
G048	A. schrenkiana	NC_070206.1	p4	(AATC)3	12	100663	100674	IRb
G048	A. schrenkiana	NC_070206.1	p1	(T)12	12	103951	103962	IRb
G048	A. schrenkiana	NC_070206.1	p4	(TTTA)3	12	104070	104081	IRb
G048	A. schrenkiana	NC_070206.1	p1	(T)16	16	108152	108167	SSC
G048	A. schrenkiana	NC_070206.1	p1	(T)12	12	110374	110385	SSC
G048	A. schrenkiana	NC_070206.1	p1	(A)11	11	113639	113649	SSC
G048	A. schrenkiana	NC_070206.1	p3	(ATT)4	12	114599	114610	SSC
G048	A. schrenkiana	NC_070206.1	p1	(T)15	15	115838	115852	SSC
G048	A. schrenkiana	NC_070206.1	p2	(TA)5	10	117902	117911	SSC
G048	A. schrenkiana	NC_070206.1	p1	(T)11	11	118124	118134	SSC
G048	A. schrenkiana	NC_070206.1	p2	(TA)5	10	120417	120426	SSC
G048	A. schrenkiana	NC_070206.1	p4	(TATT)3	12	120471	120482	SSC
G048	A. schrenkiana	NC_070206.1	p1	(T)15	15	123058	123072	SSC
G049	A. sublessingiana	NC_070208.1	p1	(A)10	10	55511	55520	LSC
G049	A. sublessingiana	NC_070208.1	p1	(A)11	11	58310	58320	LSC
G049	A. sublessingiana	NC_070208.1	p1	(C)12	12	59252	59263	LSC
G049	A. sublessingiana	NC_070208.1	p4	(AAAT)3	12	60412	60423	LSC
G049	A. sublessingiana	NC_070208.1	p1	(A)10	10	63498	63507	LSC
G049	A. sublessingiana	NC_070208.1	p2	(AT)7	14	64054	64067	LSC
G049	A. sublessingiana	NC_070208.1	p4	(TAAT)3	12	64358	64369	LSC
G049	A. sublessingiana	NC_070208.1	p1	(A)11	11	65036	65046	LSC
G049	A. sublessingiana	NC_070208.1	p1	(T)19	19	66466	66484	LSC
G049	A. sublessingiana	NC_070208.1	p1	(A)10	10	67160	67169	LSC
G049	A. sublessingiana	NC_070208.1	p1	(T)10	10	70429	70438	LSC
G049	A. sublessingiana	NC_070208.1	p1	(A)10	10	71782	71791	LSC
G049	A. sublessingiana	NC_070208.1	p1	(A)10	10	72208	72217	LSC
G049	A. sublessingiana	NC_070208.1	p2	(TA)5	10	72431	72440	LSC
G049	A. sublessingiana	NC_070208.1	p1	(A)11	11	76909	76919	LSC
G049	A. sublessingiana	NC_070208.1	p1	(T)11	11	77025	77035	LSC
G049	A. sublessingiana	NC_070208.1	p1	(T)12	12	78756	78767	LSC
G049	A. sublessingiana	NC_070208.1	p1	(T)10	10	79836	79845	LSC
G049	A. sublessingiana	NC_070208.1	p4	(ATTT)3	12	81748	81759	LSC
G049	A. sublessingiana	NC_070208.1	p1	(T)12	12	83349	83360	IRb
G049	A. sublessingiana	NC_070208.1	p1	(A)11	11	83568	83578	IRb
G049	A. sublessingiana	NC_070208.1	p2	(AT)5	10	83699	83727	IRb
G049	A. sublessingiana	NC_070208.1	p4	(AATA)3	12	83728	83739	IRb
G049	A. sublessingiana	NC_070208.1	p2	(AT)5	10	83740	83749	IRb
G049	A. sublessingiana	NC_070208.1	p2	(AT)6	12	84639	84650	IRb
G049	A. sublessingiana	NC_070208.1	p2	(TA)7	14	84778	84791	IRb
G049	A. sublessingiana	NC_070208.1	p1	(T)10	10	84792	84801	IRb
G049	A. sublessingiana	NC_070208.1	p3	(TTC)4	12	88292	88303	IRb
G049	A. sublessingiana	NC_070208.1	p1	(T)10	10	88481	88490	IRb
G049	A. sublessingiana	NC_070208.1	p1	(A)12	12	89342	89353	IRb
G049	A. sublessingiana	NC_070208.1	p2	(AT)5	10	89418	89427	IRb
G049	A. sublessingiana	NC_070208.1	p1	(T)12	12	95339	95350	IRb
G049	A. sublessingiana	NC_070208.1	p1	(A)12	12	95353	95364	IRb
G049	A. sublessingiana	NC_070208.1	p2	(AT)5	10	95546	95555	IRb
G049	A. sublessingiana	NC_070208.1	p1	(T)10	10	97370	97379	IRb
G049	A. sublessingiana	NC_070208.1	p1	(A)12	12	100046	100057	IRb
G049	A. sublessingiana	NC_070208.1	p4	(AATC)3	12	100669	100680	IRb
G049	A. sublessingiana	NC_070208.1	p1	(T)12	12	103957	103968	IRb
G049	A. sublessingiana	NC_070208.1	p4	(TTTA)3	12	104076	104087	IRb
G049	A. sublessingiana	NC_070208.1	p1	(T)17	17	108158	108174	SSC
G049	A. sublessingiana	NC_070208.1	p1	(T)13	13	110381	110393	SSC
G049	A. sublessingiana	NC_070208.1	p1	(A)11	11	113653	113663	SSC
G049	A. sublessingiana	NC_070208.1	p3	(ATT)4	12	114613	114624	SSC
G049	A. sublessingiana	NC_070208.1	p1	(T)12	12	115852	115863	SSC
G049	A. sublessingiana	NC_070208.1	p2	(TA)5	10	117913	117922	SSC
G049	A. sublessingiana	NC_070208.1	p1	(T)12	12	118140	118151	SSC
G049	A. sublessingiana	NC_070208.1	p2	(TA)5	10	120417	120426	SSC
G049	A. sublessingiana	NC_070208.1	p4	(TATT)3	12	120471	120482	SSC
G049	A. sublessingiana	NC_070208.1	p1	(T)12	12	123051	123062	SSC
G050	A. brevifolia	NC_079569.1	p1	(A)11	11	55428	55438	LSC
G050	A. brevifolia	NC_079569.1	p1	(A)10	10	58460	58469	LSC
G050	A. brevifolia	NC_079569.1	p1	(C)13	13	59158	59170	LSC
G050	A. brevifolia	NC_079569.1	p4	(AAAT)3	12	60300	60311	LSC
G050	A. brevifolia	NC_079569.1	p1	(A)10	10	63386	63395	LSC
G050	A. brevifolia	NC_079569.1	p2	(AT)7	14	63943	63956	LSC
G050	A. brevifolia	NC_079569.1	p4	(TAAT)3	12	64247	64258	LSC
G050	A. brevifolia	NC_079569.1	p1	(A)13	13	64925	64937	LSC
G050	A. brevifolia	NC_079569.1	p1	(T)21	21	66365	66385	LSC
G050	A. brevifolia	NC_079569.1	p1	(A)10	10	67061	67070	LSC
G050	A. brevifolia	NC_079569.1	p1	(A)10	10	71682	71691	LSC
G050	A. brevifolia	NC_079569.1	p1	(A)10	10	72108	72117	LSC
G050	A. brevifolia	NC_079569.1	p2	(TA)5	10	72331	72340	LSC
G050	A. brevifolia	NC_079569.1	p1	(A)17	17	76809	76825	LSC
G050	A. brevifolia	NC_079569.1	p1	(T)10	10	78660	78669	LSC
G050	A. brevifolia	NC_079569.1	p1	(T)10	10	79738	79747	LSC
G050	A. brevifolia	NC_079569.1	p4	(ATTT)3	12	81650	81661	LSC
G050	A. brevifolia	NC_079569.1	p1	(T)10	10	83253	83262	IRb
G050	A. brevifolia	NC_079569.1	p1	(A)11	11	83470	83480	IRb
G050	A. brevifolia	NC_079569.1	p2	(AT)5	10	83614	83646	IRb
G050	A. brevifolia	NC_079569.1	p4	(AATA)4	16	83647	83662	IRb
G050	A. brevifolia	NC_079569.1	p2	(AT)5	10	83663	83672	IRb
G050	A. brevifolia	NC_079569.1	p2	(AT)6	12	84559	84570	IRb
G050	A. brevifolia	NC_079569.1	p2	(TA)8	16	84698	84713	IRb
G050	A. brevifolia	NC_079569.1	p1	(T)11	11	84714	84724	IRb
G050	A. brevifolia	NC_079569.1	p3	(TTC)4	12	88194	88205	IRb
G050	A. brevifolia	NC_079569.1	p1	(T)10	10	88383	88392	IRb
G050	A. brevifolia	NC_079569.1	p1	(A)11	11	89244	89254	IRb
G050	A. brevifolia	NC_079569.1	p2	(AT)5	10	89319	89328	IRb
G050	A. brevifolia	NC_079569.1	p1	(T)10	10	95240	95249	IRb
G050	A. brevifolia	NC_079569.1	p1	(A)11	11	95252	95262	IRb
G050	A. brevifolia	NC_079569.1	p2	(AT)6	12	95444	95455	IRb
G050	A. brevifolia	NC_079569.1	p2	(AT)5	10	95462	95471	IRb
G050	A. brevifolia	NC_079569.1	p1	(T)10	10	97277	97286	IRb
G050	A. brevifolia	NC_079569.1	p2	(AT)6	12	99874	99885	IRb
G050	A. brevifolia	NC_079569.1	p1	(A)12	12	99967	99978	IRb
G050	A. brevifolia	NC_079569.1	p4	(AATC)3	12	100590	100601	IRb
G050	A. brevifolia	NC_079569.1	p1	(T)11	11	103897	103907	IRb
G050	A. brevifolia	NC_079569.1	p4	(TTTA)3	12	104015	104026	IRb
G050	A. brevifolia	NC_079569.1	p1	(T)18	18	108097	108114	SSC
G050	A. brevifolia	NC_079569.1	p1	(T)14	14	110329	110342	SSC
G050	A. brevifolia	NC_079569.1	p3	(ATT)4	12	114561	114572	SSC
G050	A. brevifolia	NC_079569.1	p1	(T)12	12	115800	115811	SSC
G050	A. brevifolia	NC_079569.1	p2	(TA)5	10	117861	117870	SSC
G050	A. brevifolia	NC_079569.1	p2	(TA)5	10	120365	120374	SSC
G050	A. brevifolia	NC_079569.1	p4	(TATT)3	12	120419	120430	SSC
G050	A. brevifolia	NC_079569.1	p1	(T)10	10	123001	123010	SSC
G050	A. brevifolia	NC_079569.1	p4	(TTTC)3	12	127320	127331	IRa
G053	A. ferganensis	ON871797.1	p1	(A)10	10	45317	45326	LSC
G053	A. ferganensis	ON871797.1	p1	(A)12	12	48116	48127	LSC
G053	A. ferganensis	ON871797.1	p1	(A)10	10	48362	48371	LSC
G053	A. ferganensis	ON871797.1	p5	(TTAAT)3	15	48812	48826	LSC
G053	A. ferganensis	ON871797.1	p4	(AAAT)3	12	50216	50227	LSC
G053	A. ferganensis	ON871797.1	p1	(A)10	10	53302	53311	LSC
G053	A. ferganensis	ON871797.1	p2	(AT)5	10	53859	53868	LSC
G053	A. ferganensis	ON871797.1	p4	(TAAT)3	12	54159	54170	LSC
G053	A. ferganensis	ON871797.1	p1	(T)10	10	54281	54290	LSC
G053	A. ferganensis	ON871797.1	p1	(A)10	10	54838	54847	LSC
G053	A. ferganensis	ON871797.1	p1	(T)15	15	55908	55922	LSC
G053	A. ferganensis	ON871797.1	p1	(A)10	10	56598	56607	LSC
G053	A. ferganensis	ON871797.1	p1	(T)11	11	59867	59877	LSC
G053	A. ferganensis	ON871797.1	p1	(A)10	10	61221	61230	LSC
G053	A. ferganensis	ON871797.1	p1	(A)10	10	61647	61656	LSC
G053	A. ferganensis	ON871797.1	p2	(TA)5	10	61870	61879	LSC
G053	A. ferganensis	ON871797.1	p1	(A)11	11	66348	66358	LSC
G053	A. ferganensis	ON871797.1	p1	(T)10	10	66464	66473	LSC
G053	A. ferganensis	ON871797.1	p1	(T)12	12	68194	68205	LSC
G053	A. ferganensis	ON871797.1	p1	(T)10	10	69265	69274	LSC
G053	A. ferganensis	ON871797.1	p4	(ATTT)3	12	71177	71188	LSC
G053	A. ferganensis	ON871797.1	p1	(T)12	12	72779	72790	LSC
G053	A. ferganensis	ON871797.1	p1	(A)12	12	72998	73009	LSC
G053	A. ferganensis	ON871797.1	p2	(AT)5	10	73130	73167	LSC
G053	A. ferganensis	ON871797.1	p4	(AATA)3	12	73176	73187	LSC
G053	A. ferganensis	ON871797.1	p2	(AT)5	10	73188	73197	LSC
G053	A. ferganensis	ON871797.1	p2	(AT)6	12	74080	74091	LSC
G053	A. ferganensis	ON871797.1	p2	(TA)6	12	74219	74230	LSC
G053	A. ferganensis	ON871797.1	p1	(T)10	10	74231	74240	LSC
G053	A. ferganensis	ON871797.1	p3	(TTC)4	12	77715	77726	LSC
G053	A. ferganensis	ON871797.1	p1	(T)11	11	77904	77914	LSC
G053	A. ferganensis	ON871797.1	p2	(AT)5	10	78839	78848	LSC
G053	A. ferganensis	ON871797.1	p1	(T)13	13	84760	84772	IRb
G053	A. ferganensis	ON871797.1	p1	(A)17	17	84775	84791	IRb
G053	A. ferganensis	ON871797.1	p2	(AT)6	12	84973	84984	IRb
G053	A. ferganensis	ON871797.1	p1	(A)12	12	89473	89484	IRb
G053	A. ferganensis	ON871797.1	p4	(AATC)3	12	90096	90107	IRb
G053	A. ferganensis	ON871797.1	p1	(T)11	11	93384	93394	IRb
G053	A. ferganensis	ON871797.1	p4	(TTTA)3	12	93502	93513	IRb
G053	A. ferganensis	ON871797.1	p1	(T)13	13	97578	97590	IRb
G053	A. ferganensis	ON871797.1	p1	(T)10	10	99746	99755	IRb
G053	A. ferganensis	ON871797.1	p1	(A)12	12	103008	103019	IRb
G053	A. ferganensis	ON871797.1	p3	(ATT)4	12	103970	103981	IRb
G053	A. ferganensis	ON871797.1	p1	(T)15	15	105209	105223	IRb
G053	A. ferganensis	ON871797.1	p2	(TA)5	10	107273	107282	IRb
G053	A. ferganensis	ON871797.1	p2	(TA)5	10	109772	109781	SSC
G053	A. ferganensis	ON871797.1	p4	(TATT)3	12	109826	109837	SSC
G053	A. ferganensis	ON871797.1	p1	(A)10	10	116093	116102	SSC
G053	A. ferganensis	ON871797.1	p1	(T)10	10	119915	119924	SSC
G053	A. ferganensis	ON871797.1	p1	(T)14	14	122330	122343	SSC
G053	A. ferganensis	ON871797.1	p1	(T)15	15	122833	122847	SSC
G053	A. ferganensis	ON871797.1	p4	(TTTC)4	16	124121	124136	SSC
G053	A. ferganensis	ON871797.1	p1	(T)10	10	126029	126038	IRa
G053	A. ferganensis	ON871797.1	p4	(CAAT)3	12	130349	130360	IRa
G055	A. juncea	ON871799.1	p1	(A)11	11	45283	45293	LSC
G055	A. juncea	ON871799.1	p1	(T)16	16	45567	45582	LSC
G055	A. juncea	ON871799.1	p1	(A)11	11	48098	48108	LSC
G055	A. juncea	ON871799.1	p1	(A)10	10	48342	48351	LSC
G055	A. juncea	ON871799.1	p1	(C)14	14	49039	49052	LSC
G055	A. juncea	ON871799.1	p4	(AAAT)3	12	50188	50199	LSC
G055	A. juncea	ON871799.1	p1	(A)11	11	53289	53299	LSC
G055	A. juncea	ON871799.1	p2	(AT)5	10	53821	53830	LSC
G055	A. juncea	ON871799.1	p1	(A)11	11	54804	54814	LSC
G055	A. juncea	ON871799.1	p1	(T)12	12	56244	56255	LSC
G055	A. juncea	ON871799.1	p1	(A)10	10	56931	56940	LSC
G055	A. juncea	ON871799.1	p1	(T)10	10	60200	60209	LSC
G055	A. juncea	ON871799.1	p1	(A)10	10	61553	61562	LSC
G055	A. juncea	ON871799.1	p1	(A)10	10	61979	61988	LSC
G055	A. juncea	ON871799.1	p2	(TA)5	10	62202	62211	LSC
G055	A. juncea	ON871799.1	p1	(T)10	10	69600	69609	LSC
G055	A. juncea	ON871799.1	p1	(T)10	10	70844	70853	LSC
G055	A. juncea	ON871799.1	p1	(T)18	18	71517	71534	LSC
G055	A. juncea	ON871799.1	p1	(T)13	13	73106	73118	LSC
G055	A. juncea	ON871799.1	p1	(A)11	11	73120	73130	LSC
G055	A. juncea	ON871799.1	p1	(A)11	11	73328	73338	LSC
G055	A. juncea	ON871799.1	p4	(AATA)2	8	73454	73461	LSC
G055	A. juncea	ON871799.1	p2	(AT)5	10	74384	74393	LSC
G055	A. juncea	ON871799.1	p2	(TA)6	12	74523	74534	LSC
G055	A. juncea	ON871799.1	p2	(AT)5	10	75055	75064	LSC
G055	A. juncea	ON871799.1	p3	(TTC)4	12	78034	78045	LSC
G055	A. juncea	ON871799.1	p1	(T)10	10	78223	78232	LSC
G055	A. juncea	ON871799.1	p2	(AT)6	12	79221	79232	LSC
G055	A. juncea	ON871799.1	p1	(A)13	13	85143	85155	IRb
G055	A. juncea	ON871799.1	p2	(AT)5	10	89734	89743	IRb
G055	A. juncea	ON871799.1	p1	(A)13	13	89837	89849	IRb
G055	A. juncea	ON871799.1	p4	(AATC)3	12	90461	90472	IRb
G055	A. juncea	ON871799.1	p1	(T)12	12	93743	93754	IRb
G055	A. juncea	ON871799.1	p4	(TTTA)3	12	93851	93862	IRb
G055	A. juncea	ON871799.1	p1	(T)10	10	95531	95540	IRb
G055	A. juncea	ON871799.1	p1	(T)10	10	100145	100154	IRb
G055	A. juncea	ON871799.1	p1	(A)10	10	103409	103418	IRb
G055	A. juncea	ON871799.1	p3	(ATT)4	12	104368	104379	IRb
G055	A. juncea	ON871799.1	p1	(T)10	10	105608	105617	IRb
G055	A. juncea	ON871799.1	p2	(TA)5	10	107670	107679	IRb
G055	A. juncea	ON871799.1	p2	(TA)5	10	110126	110135	SSC
G055	A. juncea	ON871799.1	p4	(TATT)3	12	110180	110191	SSC
G055	A. juncea	ON871799.1	p1	(T)12	12	112768	112779	SSC
G055	A. juncea	ON871799.1	p1	(A)10	10	116456	116465	SSC
G055	A. juncea	ON871799.1	p1	(T)10	10	120291	120300	SSC
G055	A. juncea	ON871799.1	p1	(T)15	15	122730	122744	SSC
G055	A. juncea	ON871799.1	p1	(T)14	14	123234	123247	SSC
G055	A. juncea	ON871799.1	p4	(TTTC)4	16	124516	124531	SSC
G055	A. juncea	ON871799.1	p1	(T)10	10	126440	126449	IRa
G055	A. juncea	ON871799.1	p4	(CAAT)3	12	130760	130771	IRa
G067	A. terrae-albae	ON871812.1	p1	(A)12	12	48118	48129	LSC
G067	A. terrae-albae	ON871812.1	p1	(C)15	15	49061	49075	LSC
G067	A. terrae-albae	ON871812.1	p4	(AAAT)3	12	50224	50235	LSC
G067	A. terrae-albae	ON871812.1	p1	(A)10	10	53310	53319	LSC
G067	A. terrae-albae	ON871812.1	p2	(AT)7	14	53866	53879	LSC
G067	A. terrae-albae	ON871812.1	p4	(TAAT)3	12	54170	54181	LSC
G067	A. terrae-albae	ON871812.1	p1	(T)10	10	54292	54301	LSC
G067	A. terrae-albae	ON871812.1	p1	(A)11	11	54849	54859	LSC
G067	A. terrae-albae	ON871812.1	p5	(ACGAC)3	15	55869	55883	LSC
G067	A. terrae-albae	ON871812.1	p1	(T)19	19	56292	56310	LSC
G067	A. terrae-albae	ON871812.1	p1	(A)10	10	56986	56995	LSC
G067	A. terrae-albae	ON871812.1	p1	(T)10	10	60255	60264	LSC
G067	A. terrae-albae	ON871812.1	p1	(A)10	10	61608	61617	LSC
G067	A. terrae-albae	ON871812.1	p1	(A)10	10	62034	62043	LSC
G067	A. terrae-albae	ON871812.1	p2	(TA)5	10	62257	62266	LSC
G067	A. terrae-albae	ON871812.1	p1	(A)11	11	66735	66745	LSC
G067	A. terrae-albae	ON871812.1	p1	(T)11	11	66851	66861	LSC
G067	A. terrae-albae	ON871812.1	p1	(T)11	11	68582	68592	LSC
G067	A. terrae-albae	ON871812.1	p1	(T)10	10	69661	69670	LSC
G067	A. terrae-albae	ON871812.1	p4	(ATTT)3	12	71573	71584	LSC
G067	A. terrae-albae	ON871812.1	p1	(T)12	12	73175	73186	LSC
G067	A. terrae-albae	ON871812.1	p1	(A)11	11	73394	73404	LSC
G067	A. terrae-albae	ON871812.1	p2	(AT)5	10	73525	73534	LSC
G067	A. terrae-albae	ON871812.1	p4	(AATA)3	12	73535	73546	LSC
G067	A. terrae-albae	ON871812.1	p2	(AT)5	10	73547	73556	LSC
G067	A. terrae-albae	ON871812.1	p2	(AT)6	12	74465	74476	LSC
G067	A. terrae-albae	ON871812.1	p2	(TA)7	14	74604	74617	LSC
G067	A. terrae-albae	ON871812.1	p1	(T)10	10	74618	74627	LSC
G067	A. terrae-albae	ON871812.1	p3	(TTC)4	12	78118	78129	LSC
G067	A. terrae-albae	ON871812.1	p1	(T)10	10	78307	78316	LSC
G067	A. terrae-albae	ON871812.1	p1	(A)11	11	79168	79178	LSC
G067	A. terrae-albae	ON871812.1	p2	(AT)5	10	79243	79252	LSC
G067	A. terrae-albae	ON871812.1	p1	(T)12	12	85164	85175	IRb
G067	A. terrae-albae	ON871812.1	p1	(A)12	12	85178	85189	IRb
G067	A. terrae-albae	ON871812.1	p2	(AT)5	10	85371	85380	IRb
G067	A. terrae-albae	ON871812.1	p1	(T)10	10	87195	87204	IRb
G067	A. terrae-albae	ON871812.1	p2	(AT)6	12	89783	89794	IRb
G067	A. terrae-albae	ON871812.1	p1	(A)12	12	89876	89887	IRb
G067	A. terrae-albae	ON871812.1	p4	(AATC)3	12	90499	90510	IRb
G067	A. terrae-albae	ON871812.1	p1	(T)15	15	93782	93796	IRb
G067	A. terrae-albae	ON871812.1	p4	(TTTA)3	12	93904	93915	IRb
G067	A. terrae-albae	ON871812.1	p1	(T)16	16	97986	98001	IRb
G067	A. terrae-albae	ON871812.1	p1	(T)13	13	100208	100220	IRb
G067	A. terrae-albae	ON871812.1	p1	(A)12	12	103480	103491	IRb
G067	A. terrae-albae	ON871812.1	p3	(ATT)4	12	104441	104452	IRb
G067	A. terrae-albae	ON871812.1	p1	(T)12	12	105680	105691	IRb
G067	A. terrae-albae	ON871812.1	p2	(TA)5	10	107741	107750	IRb
G067	A. terrae-albae	ON871812.1	p1	(T)10	10	107968	107977	SSC
G067	A. terrae-albae	ON871812.1	p2	(TA)5	10	110260	110269	SSC
G067	A. terrae-albae	ON871812.1	p4	(TATT)3	12	110336	110325	SSC
G067	A. terrae-albae	ON871812.1	p1	(T)13	13	112894	112906	SSC
G067	A. terrae-albae	ON871812.1	p1	(A)10	10	116584	116593	SSC
G067	A. terrae-albae	ON871812.1	p1	(T)10	10	120407	120416	SSC
G067	A. terrae-albae	ON871812.1	p1	(T)16	16	122817	122832	SSC
G067	A. terrae-albae	ON871812.1	p1	(T)11	11	123322	123332	SSC
G067	A. terrae-albae	ON871812.1	p4	(TTTC)4	16	124606	124621	SSC
G067	A. terrae-albae	ON871812.1	p1	(T)10	10	126543	126552	IRa
G067	A. terrae-albae	ON871812.1	p4	(CAAT)3	12	130863	130874	IRa
G068	A. transiliensis	ON871813.1	p1	(A)11	11	45323	45333	LSC
G068	A. transiliensis	ON871813.1	p1	(A)11	11	48123	48133	LSC
G068	A. transiliensis	ON871813.1	p1	(C)12	12	49065	49076	LSC
G068	A. transiliensis	ON871813.1	p4	(AAAT)3	12	50225	50236	LSC
G068	A. transiliensis	ON871813.1	p1	(A)10	10	53311	53320	LSC
G068	A. transiliensis	ON871813.1	p2	(AT)7	14	53867	53880	LSC
G068	A. transiliensis	ON871813.1	p4	(TAAT)3	12	54171	54182	LSC
G068	A. transiliensis	ON871813.1	p1	(A)10	10	54849	54858	LSC
G068	A. transiliensis	ON871813.1	p1	(T)15	15	56286	56300	LSC
G068	A. transiliensis	ON871813.1	p1	(A)10	10	56976	56985	LSC
G068	A. transiliensis	ON871813.1	p1	(T)10	10	60245	60254	LSC
G068	A. transiliensis	ON871813.1	p1	(A)10	10	61598	61607	LSC
G068	A. transiliensis	ON871813.1	p1	(A)10	10	62024	62033	LSC
G068	A. transiliensis	ON871813.1	p2	(TA)5	10	62247	62256	LSC
G068	A. transiliensis	ON871813.1	p1	(A)10	10	66725	66734	LSC
G068	A. transiliensis	ON871813.1	p1	(T)10	10	66840	66849	LSC
G068	A. transiliensis	ON871813.1	p1	(T)12	12	68570	68581	LSC
G068	A. transiliensis	ON871813.1	p1	(T)10	10	69650	69659	LSC
G068	A. transiliensis	ON871813.1	p4	(ATTT)3	12	71562	71573	LSC
G068	A. transiliensis	ON871813.1	p1	(T)12	12	73162	73173	LSC
G068	A. transiliensis	ON871813.1	p1	(A)12	12	73381	73392	LSC
G068	A. transiliensis	ON871813.1	p2	(AT)5	10	73513	73522	LSC
G068	A. transiliensis	ON871813.1	p4	(AATA)3	12	73523	73534	LSC
G068	A. transiliensis	ON871813.1	p2	(AT)5	10	73535	73544	LSC
G068	A. transiliensis	ON871813.1	p4	(AATA)3	12	73551	73562	LSC
G068	A. transiliensis	ON871813.1	p2	(AT)5	10	73563	73572	LSC
G068	A. transiliensis	ON871813.1	p2	(AT)6	12	74479	74490	LSC
G068	A. transiliensis	ON871813.1	p2	(TA)8	16	74618	74633	LSC
G068	A. transiliensis	ON871813.1	p3	(TTC)4	12	78111	78122	LSC
G068	A. transiliensis	ON871813.1	p1	(T)11	11	78300	78310	LSC
G068	A. transiliensis	ON871813.1	p1	(A)11	11	79162	79172	LSC
G068	A. transiliensis	ON871813.1	p2	(AT)5	10	79237	79246	LSC
G068	A. transiliensis	ON871813.1	p1	(T)12	12	85158	85169	IRb
G068	A. transiliensis	ON871813.1	p1	(A)12	12	85172	85183	IRb
G068	A. transiliensis	ON871813.1	p2	(AT)5	10	85365	85374	IRb
G068	A. transiliensis	ON871813.1	p1	(T)10	10	87207	87216	IRb
G068	A. transiliensis	ON871813.1	p2	(AT)6	12	89795	89806	IRb
G068	A. transiliensis	ON871813.1	p1	(A)12	12	89888	89899	IRb
G068	A. transiliensis	ON871813.1	p4	(AATC)3	12	90511	90522	IRb
G068	A. transiliensis	ON871813.1	p1	(T)12	12	93799	93810	IRb
G068	A. transiliensis	ON871813.1	p4	(TTTA)3	12	93918	93929	IRb
G068	A. transiliensis	ON871813.1	p1	(T)15	15	98000	98014	IRb
G068	A. transiliensis	ON871813.1	p1	(T)12	12	100221	100232	IRb
G068	A. transiliensis	ON871813.1	p1	(A)11	11	103486	103496	IRb
G068	A. transiliensis	ON871813.1	p3	(ATT)4	12	104446	104457	IRb
G068	A. transiliensis	ON871813.1	p1	(T)16	16	105685	105700	IRb
G068	A. transiliensis	ON871813.1	p2	(TA)5	10	107750	107759	IRb
G068	A. transiliensis	ON871813.1	p1	(T)11	11	107977	107987	SSC
G068	A. transiliensis	ON871813.1	p2	(TA)5	10	110270	110279	SSC
G068	A. transiliensis	ON871813.1	p4	(TATT)3	12	110324	110335	SSC
G068	A. transiliensis	ON871813.1	p1	(T)14	14	112911	112924	SSC
G068	A. transiliensis	ON871813.1	p1	(T)10	10	120423	120432	SSC
G068	A. transiliensis	ON871813.1	p1	(T)14	14	122833	122846	SSC
G068	A. transiliensis	ON871813.1	p1	(T)11	11	123336	123346	SSC
G068	A. transiliensis	ON871813.1	p4	(TTTC)4	16	124620	124635	SSC
G068	A. transiliensis	ON871813.1	p1	(T)10	10	126556	126565	IRa
G068	A. transiliensis	ON871813.1	p4	(CAAT)3	12	130876	130887	IRa
G070	A. borotalensis	ON964524.1	p1	(A)11	11	45106	45116	LSC
G070	A. borotalensis	ON964524.1	p1	(A)10	10	47464	47473	LSC
G070	A. borotalensis	ON964524.1	p1	(A)11	11	47811	47821	LSC
G070	A. borotalensis	ON964524.1	p1	(C)16	16	48851	48866	LSC
G070	A. borotalensis	ON964524.1	p4	(AAAT)3	12	50005	50016	LSC
G070	A. borotalensis	ON964524.1	p2	(AT)7	14	53646	53659	LSC
G070	A. borotalensis	ON964524.1	p4	(TAAT)3	12	53950	53961	LSC
G070	A. borotalensis	ON964524.1	p1	(T)11	11	54072	54082	LSC
G070	A. borotalensis	ON964524.1	p1	(A)12	12	54630	54641	LSC
G070	A. borotalensis	ON964524.1	p1	(T)19	19	56069	56087	LSC
G070	A. borotalensis	ON964524.1	p1	(A)10	10	56763	56772	LSC
G070	A. borotalensis	ON964524.1	p1	(T)11	11	60032	60042	LSC
G070	A. borotalensis	ON964524.1	p1	(G)10	10	60504	60513	LSC
G070	A. borotalensis	ON964524.1	p1	(A)10	10	61389	61398	LSC
G070	A. borotalensis	ON964524.1	p1	(A)10	10	61815	61824	LSC
G070	A. borotalensis	ON964524.1	p2	(TA)5	10	62038	62047	LSC
G070	A. borotalensis	ON964524.1	p1	(A)12	12	66516	66527	LSC
G070	A. borotalensis	ON964524.1	p1	(T)10	10	66633	66642	LSC
G070	A. borotalensis	ON964524.1	p1	(T)11	11	68363	68373	LSC
G070	A. borotalensis	ON964524.1	p1	(T)10	10	69442	69451	LSC
G070	A. borotalensis	ON964524.1	p4	(ATTT)3	12	71354	71365	LSC
G070	A. borotalensis	ON964524.1	p1	(T)12	12	72956	72967	LSC
G070	A. borotalensis	ON964524.1	p2	(AT)6	12	73320	73331	LSC
G070	A. borotalensis	ON964524.1	p4	(AATA)3	12	73332	73343	LSC
G070	A. borotalensis	ON964524.1	p2	(AT)5	10	73344	73353	LSC
G070	A. borotalensis	ON964524.1	p1	(A)10	10	73820	73829	LSC
[truncated: 2,344 more rows]

## Sheet: Table S4b
Table S4b. Simple sequence repeats (SSRs) of 75 Artemisia plastomes
Taxon	NCBI accession	Mononucleotide repeats	Dinucleotide repeats	Trinucleotides repeats	Tetranucleotide repeats	Pentanucleotide repeats	Hexanucleotide repeats	Total number
A. dracunculus	PQ850015	34	9	5	11	1	0	60
A. dubia var. dubia 1	PQ850014	30	9	4	12	2	0	57
A. dubia var. dubia 2	PQ850013	36	9	5	11	3	0	64
A. dubia var. subdigitata	PQ850012	33	8	5	11	1	0	58
A. giraldii var. giraldi	PQ850011	34	8	5	11	1	0	59
A. giraldii var. longipedunculata 1	PQ850010	32	9	5	11	2	0	59
A. giraldii var. longipedunculata 2	PQ850009	31	8	6	12	2	0	59
A. nanschanica 1	PQ850008	32	9	5	11	3	0	60
A. nanschanica 2	PQ850007	31	8	6	12	2	0	59
A. nanschanica 3	PQ850006	34	8	5	12	2	0	61
A. tridactyla	PQ850005	38	8	5	12	2	0	65
A. waltonii	PQ850004	34	8	5	12	2	0	61
A. desertorum var. desertorum 1	PQ850003	40	8	5	11	1	0	65
A. desertorum var. desertorum 2	PQ850002	41	4	1	0	0	0	46
A. pratti	PQ850001	40	7	4	11	0	0	62
A. desertorum var. tongolensis	PQ850019	41	6	4	11	0	0	62
A. desertorum var. desertorum 6	PQ850018	37	7	5	11	1	0	61
A. eriopoda 1	PQ850017	40	8	4	11	0	0	63
A. eriopoda 2	PQ850016	40	8	4	11	0	0	63
A. annua	MG951482.1	32	9	2	9	1	0	53
A. fukudo	MG951488.1	31	10	3	10	0	1	55
A. montana	MG951493.1	28	7	4	8	1	0	48
A. princeps	MG951495.1	31	7	4	8	1	0	51
A. selengensis	MG951498.1	31	7	4	8	1	0	51
A. sieversiana	MG951499.1	35	8	3	8	1	0	55
A. stolonifera	MG951500.1	28	6	4	7	0	0	45
A. ordosica	MN932370.1	32	8	5	8	0	0	53
A. santolina	NC_070203.1	31	11	2	6	2	0	52
A. schrenkiana	NC_070206.1	29	11	2	7	0	0	49
A. sublessingiana	NC_070208.1	30	10	2	7	0	0	49
A. brevifolia	NC_079569.1	26	12	2	8	0	0	48
A. ferganensis	ON871797.1	32	10	2	9	1	0	54
A. juncea	ON871799.1	32	9	2	7	0	0	50
A. terrae-albae	ON871812.1	35	11	2	9	1	0	58
A. transiliensis	ON871813.1	33	12	2	10	0	0	57
A. borotalensis	ON964524.1	34	11	3	9	0	0	57
A. princeps	OP359061.1	28	7	4	9	1	0	49
A. sichuanensis	PP898074	34	8	4	13	2	0	61
A. fulgens var. meiguensis	PP898075	34	8	4	13	0	0	59
A. mattfeldii var. etomentosum	PP898076	35	9	3	13	3	0	63
A. phyllobotrys	PP898077	36	8	5	13	1	0	63
A. comaiensis	PP898079	36	9	4	13	2	0	64
A. mairei	PP898080	40	7	3	11	2	0	63
A. stracheyi	PP898081	32	11	5	14	3	0	65
A. stricta	PP898082	38	6	4	12	1	0	61
A. minor	PP898083	39	7	5	11	0	0	62
A. nortonii	PP898084	39	7	5	11	0	0	62
A. bhutanica	PP898085	36	9	4	13	2	0	64
A. jilongensis	PP898086	36	9	4	13	2	0	64
A. tafellii	PP898088	37	9	4	12	2	0	64
A. youngii	PP898089	36	10	5	13	1	0	65
A. gyitangensis	PP898091	39	9	4	13	2	0	67
A. neosinensis	PP898094	34	9	4	13	3	0	63
A. linyoureunensis	PP898096	34	7	6	13	1	1	62
A. qinlingensis	PP898098	36	9	5	13	1	0	64
A. tangutica	PP898099	32	9	4	13	3	0	61
A. blepharolepis	PP898101	35	8	4	12	2	1	62
A. adamsii	PP898105	45	9	3	13	2	0	72
A. maritima	MK532038.1	33	10	2	9	1	0	55
A. lactiflora	MW411453.1	28	8	4	8	1	0	49
A. frigida	NC_020607.1	25	8	4	9	1	0	47
A. absinthium	ON641321	43	10	6	15	1	0	75
A. anethifolia	OP723187.1	34	10	3	10	0	0	57
A. anethoides	OP723189.1	30	8	4	11	0	0	53
A. anomala	OP723194.1	34	8	3	9	0	0	54
A. demissa	OP723197.1	31	7	2	7	0	1	48
A. deversa	OP723198.1	30	7	4	9	2	0	52
A. forrestii	OP723207.1	30	6	4	9	0	1	50
A. hedinii	OP723217.1	35	9	5	9	2	0	60
A. dalai-lamae	OP723222.1	37	7	5	8	0	0	57
A. macrocephala	OP723225.1	35	8	3	9	1	1	57
A. subulata	OP723261.1	30	8	4	9	0	0	51
A. tanacetifolia	OP723263.1	34	9	4	9	3	0	59
A. viscida	OP723265.1	32	8	3	9	1	0	53
A. xerophytica	OP723272.1	31	9	4	11	0	0	55

## Sheet: Table S4c
Table S4c. The number of different types of SSRs
Type of SSR	Number
T	1439
A	1048
AT	361
TA	272
AATC	113
AATA	111
TTC	104
TTTA	77
TATT	76
ATT	75
ATTT	72
TAAT	72
TTTC	68
C	62
CAAT	62
ATA	55
AAAT	48
TTA	47
AATT	39
AAATT	29
TTAA	29
TTATT	18
TATTA	11
TTAT	8
TAA	6
ATAAA	5
TAT	5
TATAT	5
ACGAC	3
TAGAA	2
AACGGA	1
AAT	1
AATATA	1
AATATT	1
AATTT	1
ATATA	1
ATATT	1
ATTGAA	1
ATTTAT	1
ATTTT	1
G	1
GGGCA	1
TAAA	1
TAATA	1
TATAA	1
TATTC	1
TTAAT	1
TTACT	1
TTAGAA	1
