# Supplementary material for: Comparative Analysis of Artemisia Plastomes, with Implications for Revealing Phylogenetic Incongruence and Evidence of Hybridization
Source: Genes (Basel). 2025 Sep 27;16(10):1145. doi: 10.3390/genes16101145 (PMC12564433; doi:10.3390/genes16101145)
Supplement: Supplementary file 1 [file genes-16-01145-s001.zip › Table S5.xlsx]

## Sheet: Sheet1
Table S5 The detailed information of ITS sequences
Accession	Taxon	Notes	Voucher	Locality
PQ878108	Artemisia dubia var. dubia 1	Newly sequenced in this study	L. Wang et al. 2056 (IBSC)	Deqin, Yunnan, China
PQ872890	Artemisia dubia var. dubia 2	Newly sequenced in this study	L. Wang et al. 2291 (IBSC)	Kangding, Sichuan, Yunnan
PQ878109	Artemisia dubia var. subdigitata	Newly sequenced in this study	L. Wang et al. 4162 (IBSC)	Liuba, Shan'xi, China
PQ878110	Artemisia giraldii var. giraldi	Newly sequenced in this study	L. Wang et al. 4455 (IBSC)	Lingshi, Shanxi, China
PQ878111	Artemisia giraldii var. longipedunculata 1	Newly sequenced in this study	L. Wang et al. 4291 (IBSC)	Yumen, Gansu, China
PQ878112	Artemisia giraldii var. longipedunculata 2	Newly sequenced in this study	L. Wang et al. 4341 (IBSC)	Alashan, Inner Mongolia, China
PQ878113	Artemisia nanschanica 1	Newly sequenced in this study	L. Wang et al. 3533 (IBSC)	Chengduo, Qinghai, China
PQ878114	Artemisia nanschanica 2	Newly sequenced in this study	L. Wang et al. 4308 (IBSC)	Sunan, Gansu, China
PQ878115	Artemisia nanschanica 3	Newly sequenced in this study	L. Wang et al. 4836 (IBSC)	Zhongba, Xizang, China
PQ878116	Artemisia waltonii	Newly sequenced in this study	L. Wang et al. 2969 (IBSC)	Jiangzi, Xizang, China
PQ878117	Artemisia desertorum var. desertorum 2	Newly sequenced in this study	L. Wang et al. 2399 (IBSC)	Zuogong, Xizang, China
PQ878118	Artemisia pratti	Newly sequenced in this study	L. Wang et al. 3931 (IBSC)	Kangding, Sichuan, China
PQ878119	Artemisia desertorum var. tongolensis	Newly sequenced in this study	L. Wang et al. 3946 (IBSC)	Kangding, Sichuan, China
PQ878120	Artemisia desertorum var. desertorum 3	Newly sequenced in this study	L. Wang et al. 3700 (IBSC)	Xianggelila, Yunnan, China
PQ878121	Artemisia eriopoda 1	Newly sequenced in this study	L. Wang et al. 2324 (IBSC)	Kangding, Sichuan, China
PQ878122	Artemisia eriopoda 2	Newly sequenced in this study	L. Wang et al. 4200 (IBSC)	Yuxian, Hebei, China
MW408805.1	Artemisia gmelinii	Downloaded from NCBI
AM398847	Artemisia annua	Downloaded from NCBI
KT965668.1	Artemisia capillaris	Downloaded from NCBI
MT003979.1	Artemisia fukudo	Downloaded from NCBI
MW408806.1	Artemisia gmelinii	Downloaded from NCBI
KT965654.1	Artemisia montana	Downloaded from NCBI
MT612759.1	Artemisia princeps	Downloaded from NCBI
MT881004.1	Artemisia sieversiana	Downloaded from NCBI
JX051680.1	Artemisia stolonifera	Downloaded from NCBI
JX051717.1	Artemisia scoparia	Downloaded from NCBI
MT922642.1	Artemisia ordosica	Downloaded from NCBI
JX051656.1	Artemisia santonicum	Downloaded from NCBI
JX051728.1	Artemisia schrenkiana	Downloaded from NCBI
OR678294.1	Artemisia sublessingiana	Downloaded from NCBI
KC493069.1	Artemisia brevifolia	Downloaded from NCBI
JX051681.1	Artemisia argyi	Downloaded from NCBI
MT922819.1	Artemisia juncea	Downloaded from NCBI
JX051660.1	Artemisia karatavica	Downloaded from NCBI
PP906949.1	Artemisia lercheana	Downloaded from NCBI
OP739252.1	Artemisia scopiformis	Downloaded from NCBI
MZ366430.1	Artemisia transiliensis	Downloaded from NCBI
JX051729.1	Artemisia tournefortiana	Downloaded from NCBI
EF577290.1	Artemisia sericea	Downloaded from NCBI
OP740331.1	Artemisia phyllobotrys	Downloaded from NCBI
MH293168.1	Artemisia comaiensis	Downloaded from NCBI
KC493073.1	Artemisia stricta	Downloaded from NCBI
PQ878123	Artemisia jilongensis	Newly sequenced in this study	L. Wang et al. 2903 (IBSC)	Leiwuqi, Xizang, China
PQ878124	Artemisia tafellii	Newly sequenced in this study	L. Wang et al. 3293 (IBSC)	Milin, Xizang, China
PQ878125	Artemisia youngii	Newly sequenced in this study	L. Wang et al. 3422 (IBSC)	Jiangda, Xizang, China
PQ878126	Artemisia yunnanensis	Newly sequenced in this study	L. Wang et al. 2518 (IBSC)	Xianggelila, Yunnan, China
KC493072.1	Artemisia tangutica	Downloaded from NCBI
JX051685.1	Artemisia sylvatica	Downloaded from NCBI
LK391725.1	Artemisia blepharolepis	Downloaded from NCBI
JX051683.1	Artemisia mongolica	Downloaded from NCBI
AM398880.1	Artemisia integrifolia	Downloaded from NCBI
AM398844.1	Artemisia adamsii	Downloaded from NCBI
MH161339.1	Artemisia maritima	Downloaded from NCBI
MW306623.1	Artemisia lactiflora	Downloaded from NCBI
PQ007999.1	Artemisia frigida	Downloaded from NCBI
JX051763.1	Artemisia absinthium	Downloaded from NCBI
JX051676.1	Artemisia indica	Downloaded from NCBI
LK391723.1	Artemisia anethifolia	Downloaded from NCBI
KX581793.1	Artemisia anethoides	Downloaded from NCBI
JX051674.1	Artemisia anomala	Downloaded from NCBI
JF326539.1	Artemisia demissa	Downloaded from NCBI
OP737776.1	Artemisia deversa	Downloaded from NCBI
OP740299.1	Artemisia forrestii	Downloaded from NCBI
OP740308.1	Artemisia halodendron	Downloaded from NCBI
MW432303.1	Artemisia hedinii	Downloaded from NCBI
PQ878127	Artemisia imponens	Newly sequenced in this study	L. Wang et al. 4144 (IBSC)	Songpan, Sichuan, China
KX581808.1	Artemisia macrocephala	Downloaded from NCBI
MT161424.1	Artemisia marschalliana	Downloaded from NCBI
OP740324.1	Artemisia myriantha	Downloaded from NCBI
OP740326.1	Artemisia obtusiloba	Downloaded from NCBI
JF326570.1	Artemisia palustris	Downloaded from NCBI
JF326572.1	Artemisia pewzowii	Downloaded from NCBI
MW432307.1	Artemisia phaeolepis	Downloaded from NCBI
JF326575.1	Artemisia saposhnikovii	Downloaded from NCBI
OP739263.1	Artemisia subulata	Downloaded from NCBI
AM398923.1	Artemisia tanacetifolia	Downloaded from NCBI
OP739267.1	Artemisia thellungiana	Downloaded from NCBI
MT612783.1	Artemisia verlotiorum	Downloaded from NCBI
MH107243.1	Artemisia vulgaris	Downloaded from NCBI
MT922648.1	Artemisia xerophytica	Downloaded from NCBI
EF577274.1	Ajania khartensis	Downloaded from NCBI
MW432348.1	Ajania tenuifolia	Downloaded from NCBI
EF577273.1	Ajania fruticulosa	Downloaded from NCBI
